# Supplementary material for: Decreased efficacy of antimicrobial agents in a polymicrobial environment
Source: ISME J. 2022 Mar 19;16(7):1694–704. doi: 10.1038/s41396-022-01218-7 (PMC9213441; doi:10.1038/s41396-022-01218-7)
Supplement: Supplementary file 2 — Supplemental material - Bioinformatics analysis [file 41396_2022_1218_MOESM2_ESM.xlsx]

## Sheet: IPCD_mutations-wbpAE_wzy
STRAIN	REF	POSITION	TYPE	REF.1	ALT	EVIDENCE	FTYPE	STRAND	NT_POS	AA_POS	EFFECT	LOCUS_TAG	GENE	PRODUCT	AA	TYPE.MUTATION	N/S	COLLECTION.DATE	ISOLATION.YEAR
GCF_003834105	NC_002516	3543782	snp	T	C	C:20 T:0	CDS	-	1293/1311	431/436	synonymous_variant c.1293A>G p.Ala431Ala	PA3159	wbpA	UDP-N-acetyl-d-glucosamine 6-dehydrogenase	431	synonymous	synonymous	Unknown	Unknown
GCF_003834105	NC_002516	3543821	snp	T	C	C:20 T:0	CDS	-	1254/1311	418/436	synonymous_variant c.1254A>G p.Leu418Leu	PA3159	wbpA	UDP-N-acetyl-d-glucosamine 6-dehydrogenase	418	synonymous	synonymous	Unknown	Unknown
GCF_003834105	NC_002516	3544091	snp	A	G	G:20 A:0	CDS	-	984/1311	328/436	synonymous_variant c.984T>C p.Arg328Arg	PA3159	wbpA	UDP-N-acetyl-d-glucosamine 6-dehydrogenase	328	synonymous	synonymous	Unknown	Unknown
GCF_003834105	NC_002516	3544112	snp	G	A	A:20 G:0	CDS	-	963/1311	321/436	synonymous_variant c.963C>T p.Gly321Gly	PA3159	wbpA	UDP-N-acetyl-d-glucosamine 6-dehydrogenase	321	synonymous	synonymous	Unknown	Unknown
GCF_003834105	NC_002516	3544358	snp	A	G	G:20 A:0	CDS	-	717/1311	239/436	synonymous_variant c.717T>C p.Ala239Ala	PA3159	wbpA	UDP-N-acetyl-d-glucosamine 6-dehydrogenase	239	synonymous	synonymous	Unknown	Unknown
GCF_003834105	NC_002516	3544714	snp	A	G	G:20 A:0	CDS	-	361/1311	121/436	missense_variant c.361T>C p.Tyr121His	PA3159	wbpA	UDP-N-acetyl-d-glucosamine 6-dehydrogenase	121	missense	non-synonymous	Unknown	Unknown
GCF_003834105	NC_002516	3544721	snp	T	G	G:20 T:0	CDS	-	354/1311	118/436	synonymous_variant c.354A>C p.Leu118Leu	PA3159	wbpA	UDP-N-acetyl-d-glucosamine 6-dehydrogenase	118	synonymous	synonymous	Unknown	Unknown
GCF_003834105	NC_002516	3544838	snp	A	G	G:20 A:0	CDS	-	237/1311	79/436	synonymous_variant c.237T>C p.Ala79Ala	PA3159	wbpA	UDP-N-acetyl-d-glucosamine 6-dehydrogenase	79	synonymous	synonymous	Unknown	Unknown
GCF_003834105	NC_002516	3544900	snp	A	T	T:20 A:0	CDS	-	175/1311	59/436	missense_variant c.175T>A p.Cys59Ser	PA3159	wbpA	UDP-N-acetyl-d-glucosamine 6-dehydrogenase	59	missense	non-synonymous	Unknown	Unknown
GCF_003834105	NC_002516	3544909	snp	C	A	A:20 C:0	CDS	-	166/1311	56/436	missense_variant c.166G>T p.Ala56Ser	PA3159	wbpA	UDP-N-acetyl-d-glucosamine 6-dehydrogenase	56	missense	non-synonymous	Unknown	Unknown
GCF_003835865	NC_002516	3543782	snp	T	C	C:20 T:0	CDS	-	1293/1311	431/436	synonymous_variant c.1293A>G p.Ala431Ala	PA3159	wbpA	UDP-N-acetyl-d-glucosamine 6-dehydrogenase	431	synonymous	synonymous	2012-11-07	2012
GCF_003835865	NC_002516	3544100	snp	C	T	T:20 C:0	CDS	-	975/1311	325/436	synonymous_variant c.975G>A p.Lys325Lys	PA3159	wbpA	UDP-N-acetyl-d-glucosamine 6-dehydrogenase	325	synonymous	synonymous	2012-11-07	2012
GCF_003835865	NC_002516	3544838	snp	A	G	G:20 A:0	CDS	-	237/1311	79/436	synonymous_variant c.237T>C p.Ala79Ala	PA3159	wbpA	UDP-N-acetyl-d-glucosamine 6-dehydrogenase	79	synonymous	synonymous	2012-11-07	2012
GCF_003836605	NC_002516	3543782	snp	T	C	C:20 T:0	CDS	-	1293/1311	431/436	synonymous_variant c.1293A>G p.Ala431Ala	PA3159	wbpA	UDP-N-acetyl-d-glucosamine 6-dehydrogenase	431	synonymous	synonymous	1969	1969
GCF_003836605	NC_002516	3544091	snp	A	G	G:20 A:0	CDS	-	984/1311	328/436	synonymous_variant c.984T>C p.Arg328Arg	PA3159	wbpA	UDP-N-acetyl-d-glucosamine 6-dehydrogenase	328	synonymous	synonymous	1969	1969
GCF_003836605	NC_002516	3544112	snp	G	A	A:20 G:0	CDS	-	963/1311	321/436	synonymous_variant c.963C>T p.Gly321Gly	PA3159	wbpA	UDP-N-acetyl-d-glucosamine 6-dehydrogenase	321	synonymous	synonymous	1969	1969
GCF_003836605	NC_002516	3544358	snp	A	G	G:20 A:0	CDS	-	717/1311	239/436	synonymous_variant c.717T>C p.Ala239Ala	PA3159	wbpA	UDP-N-acetyl-d-glucosamine 6-dehydrogenase	239	synonymous	synonymous	1969	1969
GCF_003836605	NC_002516	3544454	snp	C	T	T:20 C:0	CDS	-	621/1311	207/436	synonymous_variant c.621G>A p.Pro207Pro	PA3159	wbpA	UDP-N-acetyl-d-glucosamine 6-dehydrogenase	207	synonymous	synonymous	1969	1969
GCF_003836605	NC_002516	3544721	snp	T	G	G:20 T:0	CDS	-	354/1311	118/436	synonymous_variant c.354A>C p.Leu118Leu	PA3159	wbpA	UDP-N-acetyl-d-glucosamine 6-dehydrogenase	118	synonymous	synonymous	1969	1969
GCF_003836605	NC_002516	3544838	snp	A	G	G:20 A:0	CDS	-	237/1311	79/436	synonymous_variant c.237T>C p.Ala79Ala	PA3159	wbpA	UDP-N-acetyl-d-glucosamine 6-dehydrogenase	79	synonymous	synonymous	1969	1969
GCF_003836605	NC_002516	3544900	snp	A	T	T:20 A:0	CDS	-	175/1311	59/436	missense_variant c.175T>A p.Cys59Ser	PA3159	wbpA	UDP-N-acetyl-d-glucosamine 6-dehydrogenase	59	missense	non-synonymous	1969	1969
GCF_003836725	NC_002516	3543782	snp	T	C	C:20 T:0	CDS	-	1293/1311	431/436	synonymous_variant c.1293A>G p.Ala431Ala	PA3159	wbpA	UDP-N-acetyl-d-glucosamine 6-dehydrogenase	431	synonymous	synonymous	1937	1937
GCF_003836725	NC_002516	3544091	snp	A	G	G:20 A:0	CDS	-	984/1311	328/436	synonymous_variant c.984T>C p.Arg328Arg	PA3159	wbpA	UDP-N-acetyl-d-glucosamine 6-dehydrogenase	328	synonymous	synonymous	1937	1937
GCF_003836725	NC_002516	3544112	snp	G	A	A:20 G:0	CDS	-	963/1311	321/436	synonymous_variant c.963C>T p.Gly321Gly	PA3159	wbpA	UDP-N-acetyl-d-glucosamine 6-dehydrogenase	321	synonymous	synonymous	1937	1937
GCF_003836725	NC_002516	3544358	snp	A	G	G:20 A:0	CDS	-	717/1311	239/436	synonymous_variant c.717T>C p.Ala239Ala	PA3159	wbpA	UDP-N-acetyl-d-glucosamine 6-dehydrogenase	239	synonymous	synonymous	1937	1937
GCF_003836725	NC_002516	3544721	snp	T	G	G:20 T:0	CDS	-	354/1311	118/436	synonymous_variant c.354A>C p.Leu118Leu	PA3159	wbpA	UDP-N-acetyl-d-glucosamine 6-dehydrogenase	118	synonymous	synonymous	1937	1937
GCF_003836725	NC_002516	3544838	snp	A	G	G:20 A:0	CDS	-	237/1311	79/436	synonymous_variant c.237T>C p.Ala79Ala	PA3159	wbpA	UDP-N-acetyl-d-glucosamine 6-dehydrogenase	79	synonymous	synonymous	1937	1937
GCF_003836725	NC_002516	3544900	snp	A	T	T:20 A:0	CDS	-	175/1311	59/436	missense_variant c.175T>A p.Cys59Ser	PA3159	wbpA	UDP-N-acetyl-d-glucosamine 6-dehydrogenase	59	missense	non-synonymous	1937	1937
GCF_003836815	NC_002516	3543782	snp	T	C	C:20 T:0	CDS	-	1293/1311	431/436	synonymous_variant c.1293A>G p.Ala431Ala	PA3159	wbpA	UDP-N-acetyl-d-glucosamine 6-dehydrogenase	431	synonymous	synonymous	1993	1993
GCF_003836815	NC_002516	3544091	snp	A	G	G:20 A:0	CDS	-	984/1311	328/436	synonymous_variant c.984T>C p.Arg328Arg	PA3159	wbpA	UDP-N-acetyl-d-glucosamine 6-dehydrogenase	328	synonymous	synonymous	1993	1993
GCF_003836815	NC_002516	3544112	snp	G	A	A:20 G:0	CDS	-	963/1311	321/436	synonymous_variant c.963C>T p.Gly321Gly	PA3159	wbpA	UDP-N-acetyl-d-glucosamine 6-dehydrogenase	321	synonymous	synonymous	1993	1993
GCF_003836815	NC_002516	3544358	snp	A	G	G:20 A:0	CDS	-	717/1311	239/436	synonymous_variant c.717T>C p.Ala239Ala	PA3159	wbpA	UDP-N-acetyl-d-glucosamine 6-dehydrogenase	239	synonymous	synonymous	1993	1993
GCF_003836815	NC_002516	3544721	snp	T	G	G:20 T:0	CDS	-	354/1311	118/436	synonymous_variant c.354A>C p.Leu118Leu	PA3159	wbpA	UDP-N-acetyl-d-glucosamine 6-dehydrogenase	118	synonymous	synonymous	1993	1993
GCF_003836815	NC_002516	3544838	snp	A	G	G:20 A:0	CDS	-	237/1311	79/436	synonymous_variant c.237T>C p.Ala79Ala	PA3159	wbpA	UDP-N-acetyl-d-glucosamine 6-dehydrogenase	79	synonymous	synonymous	1993	1993
GCF_003836815	NC_002516	3544900	snp	A	T	T:20 A:0	CDS	-	175/1311	59/436	missense_variant c.175T>A p.Cys59Ser	PA3159	wbpA	UDP-N-acetyl-d-glucosamine 6-dehydrogenase	59	missense	non-synonymous	1993	1993
GCF_003837505	NC_002516	3544838	snp	A	G	G:20 A:0	CDS	-	237/1311	79/436	synonymous_variant c.237T>C p.Ala79Ala	PA3159	wbpA	UDP-N-acetyl-d-glucosamine 6-dehydrogenase	79	synonymous	synonymous	2004	2004
GCF_003838645	NC_002516	3543782	snp	T	C	C:20 T:0	CDS	-	1293/1311	431/436	synonymous_variant c.1293A>G p.Ala431Ala	PA3159	wbpA	UDP-N-acetyl-d-glucosamine 6-dehydrogenase	431	synonymous	synonymous	2009	2009
GCF_003838645	NC_002516	3543821	snp	T	C	C:20 T:0	CDS	-	1254/1311	418/436	synonymous_variant c.1254A>G p.Leu418Leu	PA3159	wbpA	UDP-N-acetyl-d-glucosamine 6-dehydrogenase	418	synonymous	synonymous	2009	2009
GCF_003838645	NC_002516	3544091	snp	A	G	G:20 A:0	CDS	-	984/1311	328/436	synonymous_variant c.984T>C p.Arg328Arg	PA3159	wbpA	UDP-N-acetyl-d-glucosamine 6-dehydrogenase	328	synonymous	synonymous	2009	2009
GCF_003838645	NC_002516	3544112	snp	G	A	A:20 G:0	CDS	-	963/1311	321/436	synonymous_variant c.963C>T p.Gly321Gly	PA3159	wbpA	UDP-N-acetyl-d-glucosamine 6-dehydrogenase	321	synonymous	synonymous	2009	2009
GCF_003838645	NC_002516	3544358	snp	A	G	G:20 A:0	CDS	-	717/1311	239/436	synonymous_variant c.717T>C p.Ala239Ala	PA3159	wbpA	UDP-N-acetyl-d-glucosamine 6-dehydrogenase	239	synonymous	synonymous	2009	2009
GCF_003838645	NC_002516	3544714	snp	A	G	G:20 A:0	CDS	-	361/1311	121/436	missense_variant c.361T>C p.Tyr121His	PA3159	wbpA	UDP-N-acetyl-d-glucosamine 6-dehydrogenase	121	missense	non-synonymous	2009	2009
GCF_003838645	NC_002516	3544721	snp	T	G	G:20 T:0	CDS	-	354/1311	118/436	synonymous_variant c.354A>C p.Leu118Leu	PA3159	wbpA	UDP-N-acetyl-d-glucosamine 6-dehydrogenase	118	synonymous	synonymous	2009	2009
GCF_003838645	NC_002516	3544838	snp	A	G	G:20 A:0	CDS	-	237/1311	79/436	synonymous_variant c.237T>C p.Ala79Ala	PA3159	wbpA	UDP-N-acetyl-d-glucosamine 6-dehydrogenase	79	synonymous	synonymous	2009	2009
GCF_003838645	NC_002516	3544900	snp	A	T	T:20 A:0	CDS	-	175/1311	59/436	missense_variant c.175T>A p.Cys59Ser	PA3159	wbpA	UDP-N-acetyl-d-glucosamine 6-dehydrogenase	59	missense	non-synonymous	2009	2009
GCF_003838645	NC_002516	3544909	snp	C	A	A:20 C:0	CDS	-	166/1311	56/436	missense_variant c.166G>T p.Ala56Ser	PA3159	wbpA	UDP-N-acetyl-d-glucosamine 6-dehydrogenase	56	missense	non-synonymous	2009	2009
GCF_003838685	NC_002516	3543782	snp	T	C	C:20 T:0	CDS	-	1293/1311	431/436	synonymous_variant c.1293A>G p.Ala431Ala	PA3159	wbpA	UDP-N-acetyl-d-glucosamine 6-dehydrogenase	431	synonymous	synonymous	2008	2008
GCF_003838685	NC_002516	3543821	snp	T	C	C:20 T:0	CDS	-	1254/1311	418/436	synonymous_variant c.1254A>G p.Leu418Leu	PA3159	wbpA	UDP-N-acetyl-d-glucosamine 6-dehydrogenase	418	synonymous	synonymous	2008	2008
GCF_003838685	NC_002516	3544091	snp	A	G	G:20 A:0	CDS	-	984/1311	328/436	synonymous_variant c.984T>C p.Arg328Arg	PA3159	wbpA	UDP-N-acetyl-d-glucosamine 6-dehydrogenase	328	synonymous	synonymous	2008	2008
GCF_003838685	NC_002516	3544112	snp	G	A	A:20 G:0	CDS	-	963/1311	321/436	synonymous_variant c.963C>T p.Gly321Gly	PA3159	wbpA	UDP-N-acetyl-d-glucosamine 6-dehydrogenase	321	synonymous	synonymous	2008	2008
GCF_003838685	NC_002516	3544358	snp	A	G	G:20 A:0	CDS	-	717/1311	239/436	synonymous_variant c.717T>C p.Ala239Ala	PA3159	wbpA	UDP-N-acetyl-d-glucosamine 6-dehydrogenase	239	synonymous	synonymous	2008	2008
GCF_003838685	NC_002516	3544714	snp	A	G	G:20 A:0	CDS	-	361/1311	121/436	missense_variant c.361T>C p.Tyr121His	PA3159	wbpA	UDP-N-acetyl-d-glucosamine 6-dehydrogenase	121	missense	non-synonymous	2008	2008
GCF_003838685	NC_002516	3544721	snp	T	G	G:20 T:0	CDS	-	354/1311	118/436	synonymous_variant c.354A>C p.Leu118Leu	PA3159	wbpA	UDP-N-acetyl-d-glucosamine 6-dehydrogenase	118	synonymous	synonymous	2008	2008
GCF_003838685	NC_002516	3544838	snp	A	G	G:20 A:0	CDS	-	237/1311	79/436	synonymous_variant c.237T>C p.Ala79Ala	PA3159	wbpA	UDP-N-acetyl-d-glucosamine 6-dehydrogenase	79	synonymous	synonymous	2008	2008
GCF_003838685	NC_002516	3544900	snp	A	T	T:20 A:0	CDS	-	175/1311	59/436	missense_variant c.175T>A p.Cys59Ser	PA3159	wbpA	UDP-N-acetyl-d-glucosamine 6-dehydrogenase	59	missense	non-synonymous	2008	2008
GCF_003838685	NC_002516	3544909	snp	C	A	A:20 C:0	CDS	-	166/1311	56/436	missense_variant c.166G>T p.Ala56Ser	PA3159	wbpA	UDP-N-acetyl-d-glucosamine 6-dehydrogenase	56	missense	non-synonymous	2008	2008
GCF_003840285	NC_002516	3543782	snp	T	C	C:20 T:0	CDS	-	1293/1311	431/436	synonymous_variant c.1293A>G p.Ala431Ala	PA3159	wbpA	UDP-N-acetyl-d-glucosamine 6-dehydrogenase	431	synonymous	synonymous	2008	2008
GCF_003840285	NC_002516	3543821	snp	T	C	C:20 T:0	CDS	-	1254/1311	418/436	synonymous_variant c.1254A>G p.Leu418Leu	PA3159	wbpA	UDP-N-acetyl-d-glucosamine 6-dehydrogenase	418	synonymous	synonymous	2008	2008
GCF_003840285	NC_002516	3544091	snp	A	G	G:20 A:0	CDS	-	984/1311	328/436	synonymous_variant c.984T>C p.Arg328Arg	PA3159	wbpA	UDP-N-acetyl-d-glucosamine 6-dehydrogenase	328	synonymous	synonymous	2008	2008
GCF_003840285	NC_002516	3544112	snp	G	A	A:20 G:0	CDS	-	963/1311	321/436	synonymous_variant c.963C>T p.Gly321Gly	PA3159	wbpA	UDP-N-acetyl-d-glucosamine 6-dehydrogenase	321	synonymous	synonymous	2008	2008
GCF_003840285	NC_002516	3544358	snp	A	G	G:20 A:0	CDS	-	717/1311	239/436	synonymous_variant c.717T>C p.Ala239Ala	PA3159	wbpA	UDP-N-acetyl-d-glucosamine 6-dehydrogenase	239	synonymous	synonymous	2008	2008
GCF_003840285	NC_002516	3544714	snp	A	G	G:20 A:0	CDS	-	361/1311	121/436	missense_variant c.361T>C p.Tyr121His	PA3159	wbpA	UDP-N-acetyl-d-glucosamine 6-dehydrogenase	121	missense	non-synonymous	2008	2008
GCF_003840285	NC_002516	3544721	snp	T	G	G:20 T:0	CDS	-	354/1311	118/436	synonymous_variant c.354A>C p.Leu118Leu	PA3159	wbpA	UDP-N-acetyl-d-glucosamine 6-dehydrogenase	118	synonymous	synonymous	2008	2008
GCF_003840285	NC_002516	3544838	snp	A	G	G:20 A:0	CDS	-	237/1311	79/436	synonymous_variant c.237T>C p.Ala79Ala	PA3159	wbpA	UDP-N-acetyl-d-glucosamine 6-dehydrogenase	79	synonymous	synonymous	2008	2008
GCF_003840285	NC_002516	3544900	snp	A	T	T:20 A:0	CDS	-	175/1311	59/436	missense_variant c.175T>A p.Cys59Ser	PA3159	wbpA	UDP-N-acetyl-d-glucosamine 6-dehydrogenase	59	missense	non-synonymous	2008	2008
GCF_003840285	NC_002516	3544909	snp	C	A	A:20 C:0	CDS	-	166/1311	56/436	missense_variant c.166G>T p.Ala56Ser	PA3159	wbpA	UDP-N-acetyl-d-glucosamine 6-dehydrogenase	56	missense	non-synonymous	2008	2008
GCF_003840635	NC_002516	3543782	snp	T	C	C:20 T:0	CDS	-	1293/1311	431/436	synonymous_variant c.1293A>G p.Ala431Ala	PA3159	wbpA	UDP-N-acetyl-d-glucosamine 6-dehydrogenase	431	synonymous	synonymous	2008	2008
GCF_003840635	NC_002516	3543821	snp	T	C	C:20 T:0	CDS	-	1254/1311	418/436	synonymous_variant c.1254A>G p.Leu418Leu	PA3159	wbpA	UDP-N-acetyl-d-glucosamine 6-dehydrogenase	418	synonymous	synonymous	2008	2008
GCF_003840635	NC_002516	3544091	snp	A	G	G:20 A:0	CDS	-	984/1311	328/436	synonymous_variant c.984T>C p.Arg328Arg	PA3159	wbpA	UDP-N-acetyl-d-glucosamine 6-dehydrogenase	328	synonymous	synonymous	2008	2008
GCF_003840635	NC_002516	3544112	snp	G	A	A:20 G:0	CDS	-	963/1311	321/436	synonymous_variant c.963C>T p.Gly321Gly	PA3159	wbpA	UDP-N-acetyl-d-glucosamine 6-dehydrogenase	321	synonymous	synonymous	2008	2008
GCF_003840635	NC_002516	3544358	snp	A	G	G:20 A:0	CDS	-	717/1311	239/436	synonymous_variant c.717T>C p.Ala239Ala	PA3159	wbpA	UDP-N-acetyl-d-glucosamine 6-dehydrogenase	239	synonymous	synonymous	2008	2008
GCF_003840635	NC_002516	3544714	snp	A	G	G:20 A:0	CDS	-	361/1311	121/436	missense_variant c.361T>C p.Tyr121His	PA3159	wbpA	UDP-N-acetyl-d-glucosamine 6-dehydrogenase	121	missense	non-synonymous	2008	2008
GCF_003840635	NC_002516	3544721	snp	T	G	G:20 T:0	CDS	-	354/1311	118/436	synonymous_variant c.354A>C p.Leu118Leu	PA3159	wbpA	UDP-N-acetyl-d-glucosamine 6-dehydrogenase	118	synonymous	synonymous	2008	2008
GCF_003840635	NC_002516	3544838	snp	A	G	G:20 A:0	CDS	-	237/1311	79/436	synonymous_variant c.237T>C p.Ala79Ala	PA3159	wbpA	UDP-N-acetyl-d-glucosamine 6-dehydrogenase	79	synonymous	synonymous	2008	2008
GCF_003840635	NC_002516	3544900	snp	A	T	T:20 A:0	CDS	-	175/1311	59/436	missense_variant c.175T>A p.Cys59Ser	PA3159	wbpA	UDP-N-acetyl-d-glucosamine 6-dehydrogenase	59	missense	non-synonymous	2008	2008
GCF_003840635	NC_002516	3544909	snp	C	A	A:20 C:0	CDS	-	166/1311	56/436	missense_variant c.166G>T p.Ala56Ser	PA3159	wbpA	UDP-N-acetyl-d-glucosamine 6-dehydrogenase	56	missense	non-synonymous	2008	2008
GCF_003840715	NC_002516	3543782	snp	T	C	C:20 T:0	CDS	-	1293/1311	431/436	synonymous_variant c.1293A>G p.Ala431Ala	PA3159	wbpA	UDP-N-acetyl-d-glucosamine 6-dehydrogenase	431	synonymous	synonymous	2009	2009
GCF_003840715	NC_002516	3543821	snp	T	C	C:20 T:0	CDS	-	1254/1311	418/436	synonymous_variant c.1254A>G p.Leu418Leu	PA3159	wbpA	UDP-N-acetyl-d-glucosamine 6-dehydrogenase	418	synonymous	synonymous	2009	2009
GCF_003840715	NC_002516	3544091	snp	A	G	G:20 A:0	CDS	-	984/1311	328/436	synonymous_variant c.984T>C p.Arg328Arg	PA3159	wbpA	UDP-N-acetyl-d-glucosamine 6-dehydrogenase	328	synonymous	synonymous	2009	2009
GCF_003840715	NC_002516	3544112	snp	G	A	A:20 G:0	CDS	-	963/1311	321/436	synonymous_variant c.963C>T p.Gly321Gly	PA3159	wbpA	UDP-N-acetyl-d-glucosamine 6-dehydrogenase	321	synonymous	synonymous	2009	2009
GCF_003840715	NC_002516	3544358	snp	A	G	G:20 A:0	CDS	-	717/1311	239/436	synonymous_variant c.717T>C p.Ala239Ala	PA3159	wbpA	UDP-N-acetyl-d-glucosamine 6-dehydrogenase	239	synonymous	synonymous	2009	2009
GCF_003840715	NC_002516	3544714	snp	A	G	G:20 A:0	CDS	-	361/1311	121/436	missense_variant c.361T>C p.Tyr121His	PA3159	wbpA	UDP-N-acetyl-d-glucosamine 6-dehydrogenase	121	missense	non-synonymous	2009	2009
GCF_003840715	NC_002516	3544721	snp	T	G	G:20 T:0	CDS	-	354/1311	118/436	synonymous_variant c.354A>C p.Leu118Leu	PA3159	wbpA	UDP-N-acetyl-d-glucosamine 6-dehydrogenase	118	synonymous	synonymous	2009	2009
GCF_003840715	NC_002516	3544838	snp	A	G	G:20 A:0	CDS	-	237/1311	79/436	synonymous_variant c.237T>C p.Ala79Ala	PA3159	wbpA	UDP-N-acetyl-d-glucosamine 6-dehydrogenase	79	synonymous	synonymous	2009	2009
GCF_003840715	NC_002516	3544900	snp	A	T	T:20 A:0	CDS	-	175/1311	59/436	missense_variant c.175T>A p.Cys59Ser	PA3159	wbpA	UDP-N-acetyl-d-glucosamine 6-dehydrogenase	59	missense	non-synonymous	2009	2009
GCF_003840715	NC_002516	3544909	snp	C	A	A:20 C:0	CDS	-	166/1311	56/436	missense_variant c.166G>T p.Ala56Ser	PA3159	wbpA	UDP-N-acetyl-d-glucosamine 6-dehydrogenase	56	missense	non-synonymous	2009	2009
GCF_003858115	NC_002516	3543782	snp	T	C	C:20 T:0	CDS	-	1293/1311	431/436	synonymous_variant c.1293A>G p.Ala431Ala	PA3159	wbpA	UDP-N-acetyl-d-glucosamine 6-dehydrogenase	431	synonymous	synonymous	2005-11-11	2005
GCF_003858115	NC_002516	3543821	snp	T	C	C:20 T:0	CDS	-	1254/1311	418/436	synonymous_variant c.1254A>G p.Leu418Leu	PA3159	wbpA	UDP-N-acetyl-d-glucosamine 6-dehydrogenase	418	synonymous	synonymous	2005-11-11	2005
GCF_003858115	NC_002516	3544091	snp	A	G	G:20 A:0	CDS	-	984/1311	328/436	synonymous_variant c.984T>C p.Arg328Arg	PA3159	wbpA	UDP-N-acetyl-d-glucosamine 6-dehydrogenase	328	synonymous	synonymous	2005-11-11	2005
GCF_003858115	NC_002516	3544112	snp	G	A	A:20 G:0	CDS	-	963/1311	321/436	synonymous_variant c.963C>T p.Gly321Gly	PA3159	wbpA	UDP-N-acetyl-d-glucosamine 6-dehydrogenase	321	synonymous	synonymous	2005-11-11	2005
GCF_003858115	NC_002516	3544358	snp	A	G	G:20 A:0	CDS	-	717/1311	239/436	synonymous_variant c.717T>C p.Ala239Ala	PA3159	wbpA	UDP-N-acetyl-d-glucosamine 6-dehydrogenase	239	synonymous	synonymous	2005-11-11	2005
GCF_003858115	NC_002516	3544714	snp	A	G	G:20 A:0	CDS	-	361/1311	121/436	missense_variant c.361T>C p.Tyr121His	PA3159	wbpA	UDP-N-acetyl-d-glucosamine 6-dehydrogenase	121	missense	non-synonymous	2005-11-11	2005
GCF_003858115	NC_002516	3544721	snp	T	G	G:20 T:0	CDS	-	354/1311	118/436	synonymous_variant c.354A>C p.Leu118Leu	PA3159	wbpA	UDP-N-acetyl-d-glucosamine 6-dehydrogenase	118	synonymous	synonymous	2005-11-11	2005
GCF_003858115	NC_002516	3544838	snp	A	G	G:20 A:0	CDS	-	237/1311	79/436	synonymous_variant c.237T>C p.Ala79Ala	PA3159	wbpA	UDP-N-acetyl-d-glucosamine 6-dehydrogenase	79	synonymous	synonymous	2005-11-11	2005
GCF_003858115	NC_002516	3544900	snp	A	T	T:20 A:0	CDS	-	175/1311	59/436	missense_variant c.175T>A p.Cys59Ser	PA3159	wbpA	UDP-N-acetyl-d-glucosamine 6-dehydrogenase	59	missense	non-synonymous	2005-11-11	2005
GCF_003858115	NC_002516	3544909	snp	C	A	A:20 C:0	CDS	-	166/1311	56/436	missense_variant c.166G>T p.Ala56Ser	PA3159	wbpA	UDP-N-acetyl-d-glucosamine 6-dehydrogenase	56	missense	non-synonymous	2005-11-11	2005
GCF_003975385	NC_002516	3544838	snp	A	G	G:20 A:0	CDS	-	237/1311	79/436	synonymous_variant c.237T>C p.Ala79Ala	PA3159	wbpA	UDP-N-acetyl-d-glucosamine 6-dehydrogenase	79	synonymous	synonymous	2004	2004
GCF_003976025	NC_002516	3543782	snp	T	C	C:20 T:0	CDS	-	1293/1311	431/436	synonymous_variant c.1293A>G p.Ala431Ala	PA3159	wbpA	UDP-N-acetyl-d-glucosamine 6-dehydrogenase	431	synonymous	synonymous	2013	2013
GCF_003976025	NC_002516	3543821	snp	T	C	C:20 T:0	CDS	-	1254/1311	418/436	synonymous_variant c.1254A>G p.Leu418Leu	PA3159	wbpA	UDP-N-acetyl-d-glucosamine 6-dehydrogenase	418	synonymous	synonymous	2013	2013
GCF_003976025	NC_002516	3544091	snp	A	G	G:20 A:0	CDS	-	984/1311	328/436	synonymous_variant c.984T>C p.Arg328Arg	PA3159	wbpA	UDP-N-acetyl-d-glucosamine 6-dehydrogenase	328	synonymous	synonymous	2013	2013
GCF_003976025	NC_002516	3544112	snp	G	A	A:20 G:0	CDS	-	963/1311	321/436	synonymous_variant c.963C>T p.Gly321Gly	PA3159	wbpA	UDP-N-acetyl-d-glucosamine 6-dehydrogenase	321	synonymous	synonymous	2013	2013
GCF_003976025	NC_002516	3544358	snp	A	G	G:20 A:0	CDS	-	717/1311	239/436	synonymous_variant c.717T>C p.Ala239Ala	PA3159	wbpA	UDP-N-acetyl-d-glucosamine 6-dehydrogenase	239	synonymous	synonymous	2013	2013
GCF_003976025	NC_002516	3544714	snp	A	G	G:20 A:0	CDS	-	361/1311	121/436	missense_variant c.361T>C p.Tyr121His	PA3159	wbpA	UDP-N-acetyl-d-glucosamine 6-dehydrogenase	121	missense	non-synonymous	2013	2013
GCF_003976025	NC_002516	3544721	snp	T	G	G:20 T:0	CDS	-	354/1311	118/436	synonymous_variant c.354A>C p.Leu118Leu	PA3159	wbpA	UDP-N-acetyl-d-glucosamine 6-dehydrogenase	118	synonymous	synonymous	2013	2013
GCF_003976025	NC_002516	3544838	snp	A	G	G:20 A:0	CDS	-	237/1311	79/436	synonymous_variant c.237T>C p.Ala79Ala	PA3159	wbpA	UDP-N-acetyl-d-glucosamine 6-dehydrogenase	79	synonymous	synonymous	2013	2013
GCF_003976025	NC_002516	3544900	snp	A	T	T:20 A:0	CDS	-	175/1311	59/436	missense_variant c.175T>A p.Cys59Ser	PA3159	wbpA	UDP-N-acetyl-d-glucosamine 6-dehydrogenase	59	missense	non-synonymous	2013	2013
GCF_003976025	NC_002516	3544909	snp	C	A	A:20 C:0	CDS	-	166/1311	56/436	missense_variant c.166G>T p.Ala56Ser	PA3159	wbpA	UDP-N-acetyl-d-glucosamine 6-dehydrogenase	56	missense	non-synonymous	2013	2013
GCF_004371445	NC_002516	3543782	snp	T	C	C:20 T:0	CDS	-	1293/1311	431/436	synonymous_variant c.1293A>G p.Ala431Ala	PA3159	wbpA	UDP-N-acetyl-d-glucosamine 6-dehydrogenase	431	synonymous	synonymous	2014-12-11	2014
GCF_004371445	NC_002516	3543821	snp	T	C	C:20 T:0	CDS	-	1254/1311	418/436	synonymous_variant c.1254A>G p.Leu418Leu	PA3159	wbpA	UDP-N-acetyl-d-glucosamine 6-dehydrogenase	418	synonymous	synonymous	2014-12-11	2014
GCF_004371445	NC_002516	3544091	snp	A	G	G:20 A:0	CDS	-	984/1311	328/436	synonymous_variant c.984T>C p.Arg328Arg	PA3159	wbpA	UDP-N-acetyl-d-glucosamine 6-dehydrogenase	328	synonymous	synonymous	2014-12-11	2014
GCF_004371445	NC_002516	3544112	snp	G	A	A:20 G:0	CDS	-	963/1311	321/436	synonymous_variant c.963C>T p.Gly321Gly	PA3159	wbpA	UDP-N-acetyl-d-glucosamine 6-dehydrogenase	321	synonymous	synonymous	2014-12-11	2014
GCF_004371445	NC_002516	3544358	snp	A	G	G:20 A:0	CDS	-	717/1311	239/436	synonymous_variant c.717T>C p.Ala239Ala	PA3159	wbpA	UDP-N-acetyl-d-glucosamine 6-dehydrogenase	239	synonymous	synonymous	2014-12-11	2014
GCF_004371445	NC_002516	3544714	snp	A	G	G:20 A:0	CDS	-	361/1311	121/436	missense_variant c.361T>C p.Tyr121His	PA3159	wbpA	UDP-N-acetyl-d-glucosamine 6-dehydrogenase	121	missense	non-synonymous	2014-12-11	2014
GCF_004371445	NC_002516	3544721	snp	T	G	G:20 T:0	CDS	-	354/1311	118/436	synonymous_variant c.354A>C p.Leu118Leu	PA3159	wbpA	UDP-N-acetyl-d-glucosamine 6-dehydrogenase	118	synonymous	synonymous	2014-12-11	2014
GCF_004371445	NC_002516	3544838	snp	A	G	G:20 A:0	CDS	-	237/1311	79/436	synonymous_variant c.237T>C p.Ala79Ala	PA3159	wbpA	UDP-N-acetyl-d-glucosamine 6-dehydrogenase	79	synonymous	synonymous	2014-12-11	2014
GCF_004371445	NC_002516	3544900	snp	A	T	T:20 A:0	CDS	-	175/1311	59/436	missense_variant c.175T>A p.Cys59Ser	PA3159	wbpA	UDP-N-acetyl-d-glucosamine 6-dehydrogenase	59	missense	non-synonymous	2014-12-11	2014
GCF_004371445	NC_002516	3544909	snp	C	A	A:20 C:0	CDS	-	166/1311	56/436	missense_variant c.166G>T p.Ala56Ser	PA3159	wbpA	UDP-N-acetyl-d-glucosamine 6-dehydrogenase	56	missense	non-synonymous	2014-12-11	2014
GCF_004371525	NC_002516	3543782	snp	T	C	C:20 T:0	CDS	-	1293/1311	431/436	synonymous_variant c.1293A>G p.Ala431Ala	PA3159	wbpA	UDP-N-acetyl-d-glucosamine 6-dehydrogenase	431	synonymous	synonymous	2014-12-02	2014
GCF_004371525	NC_002516	3543821	snp	T	C	C:20 T:0	CDS	-	1254/1311	418/436	synonymous_variant c.1254A>G p.Leu418Leu	PA3159	wbpA	UDP-N-acetyl-d-glucosamine 6-dehydrogenase	418	synonymous	synonymous	2014-12-02	2014
GCF_004371525	NC_002516	3544091	snp	A	G	G:20 A:0	CDS	-	984/1311	328/436	synonymous_variant c.984T>C p.Arg328Arg	PA3159	wbpA	UDP-N-acetyl-d-glucosamine 6-dehydrogenase	328	synonymous	synonymous	2014-12-02	2014
GCF_004371525	NC_002516	3544112	snp	G	A	A:20 G:0	CDS	-	963/1311	321/436	synonymous_variant c.963C>T p.Gly321Gly	PA3159	wbpA	UDP-N-acetyl-d-glucosamine 6-dehydrogenase	321	synonymous	synonymous	2014-12-02	2014
GCF_004371525	NC_002516	3544358	snp	A	G	G:20 A:0	CDS	-	717/1311	239/436	synonymous_variant c.717T>C p.Ala239Ala	PA3159	wbpA	UDP-N-acetyl-d-glucosamine 6-dehydrogenase	239	synonymous	synonymous	2014-12-02	2014
GCF_004371525	NC_002516	3544714	snp	A	G	G:20 A:0	CDS	-	361/1311	121/436	missense_variant c.361T>C p.Tyr121His	PA3159	wbpA	UDP-N-acetyl-d-glucosamine 6-dehydrogenase	121	missense	non-synonymous	2014-12-02	2014
GCF_004371525	NC_002516	3544721	snp	T	G	G:20 T:0	CDS	-	354/1311	118/436	synonymous_variant c.354A>C p.Leu118Leu	PA3159	wbpA	UDP-N-acetyl-d-glucosamine 6-dehydrogenase	118	synonymous	synonymous	2014-12-02	2014
GCF_004371525	NC_002516	3544838	snp	A	G	G:20 A:0	CDS	-	237/1311	79/436	synonymous_variant c.237T>C p.Ala79Ala	PA3159	wbpA	UDP-N-acetyl-d-glucosamine 6-dehydrogenase	79	synonymous	synonymous	2014-12-02	2014
GCF_004371525	NC_002516	3544900	snp	A	T	T:20 A:0	CDS	-	175/1311	59/436	missense_variant c.175T>A p.Cys59Ser	PA3159	wbpA	UDP-N-acetyl-d-glucosamine 6-dehydrogenase	59	missense	non-synonymous	2014-12-02	2014
GCF_004371525	NC_002516	3544909	snp	C	A	A:20 C:0	CDS	-	166/1311	56/436	missense_variant c.166G>T p.Ala56Ser	PA3159	wbpA	UDP-N-acetyl-d-glucosamine 6-dehydrogenase	56	missense	non-synonymous	2014-12-02	2014
GCF_004371715	NC_002516	3544358	snp	A	G	G:20 A:0	CDS	-	717/1311	239/436	synonymous_variant c.717T>C p.Ala239Ala	PA3159	wbpA	UDP-N-acetyl-d-glucosamine 6-dehydrogenase	239	synonymous	synonymous	2014-11-11	2014
GCF_004371715	NC_002516	3544838	snp	A	G	G:20 A:0	CDS	-	237/1311	79/436	synonymous_variant c.237T>C p.Ala79Ala	PA3159	wbpA	UDP-N-acetyl-d-glucosamine 6-dehydrogenase	79	synonymous	synonymous	2014-11-11	2014
GCF_004372125	NC_002516	3544236	snp	T	C	C:20 T:0	CDS	-	839/1311	280/436	missense_variant c.839A>G p.Tyr280Cys	PA3159	wbpA	UDP-N-acetyl-d-glucosamine 6-dehydrogenase	280	missense	non-synonymous	2014-10-30	2014
GCF_003698395	NC_002516	3539777	snp	G	C	C:20 G:0	CDS	-	431/1080	144/359	missense_variant c.431C>G p.Ala144Gly	PA3155	wbpE	UDP-2-acetamido-2-deoxy-3-oxo-D-glucuronate aminotransferase	144	missense	non-synonymous	Unknown	Unknown
GCF_003698825	NC_002516	3539716	snp	C	T	T:20 C:0	CDS	-	492/1080	164/359	synonymous_variant c.492G>A p.Ser164Ser	PA3155	wbpE	UDP-2-acetamido-2-deoxy-3-oxo-D-glucuronate aminotransferase	164	synonymous	synonymous	Unknown	Unknown
GCF_003698825	NC_002516	3539777	snp	G	C	C:20 G:0	CDS	-	431/1080	144/359	missense_variant c.431C>G p.Ala144Gly	PA3155	wbpE	UDP-2-acetamido-2-deoxy-3-oxo-D-glucuronate aminotransferase	144	missense	non-synonymous	Unknown	Unknown
GCF_003833745	NC_002516	3539716	snp	C	T	T:20 C:0	CDS	-	492/1080	164/359	synonymous_variant c.492G>A p.Ser164Ser	PA3155	wbpE	UDP-2-acetamido-2-deoxy-3-oxo-D-glucuronate aminotransferase	164	synonymous	synonymous	Unknown	Unknown
GCF_003833745	NC_002516	3539777	snp	G	C	C:20 G:0	CDS	-	431/1080	144/359	missense_variant c.431C>G p.Ala144Gly	PA3155	wbpE	UDP-2-acetamido-2-deoxy-3-oxo-D-glucuronate aminotransferase	144	missense	non-synonymous	Unknown	Unknown
GCF_003833845	NC_002516	3539716	snp	C	T	T:20 C:0	CDS	-	492/1080	164/359	synonymous_variant c.492G>A p.Ser164Ser	PA3155	wbpE	UDP-2-acetamido-2-deoxy-3-oxo-D-glucuronate aminotransferase	164	synonymous	synonymous	Unknown	Unknown
GCF_003833845	NC_002516	3539777	snp	G	C	C:20 G:0	CDS	-	431/1080	144/359	missense_variant c.431C>G p.Ala144Gly	PA3155	wbpE	UDP-2-acetamido-2-deoxy-3-oxo-D-glucuronate aminotransferase	144	missense	non-synonymous	Unknown	Unknown
GCF_003833865	NC_002516	3539777	snp	G	C	C:20 G:0	CDS	-	431/1080	144/359	missense_variant c.431C>G p.Ala144Gly	PA3155	wbpE	UDP-2-acetamido-2-deoxy-3-oxo-D-glucuronate aminotransferase	144	missense	non-synonymous	2002/2004	2004
GCF_003833885	NC_002516	3539777	snp	G	C	C:20 G:0	CDS	-	431/1080	144/359	missense_variant c.431C>G p.Ala144Gly	PA3155	wbpE	UDP-2-acetamido-2-deoxy-3-oxo-D-glucuronate aminotransferase	144	missense	non-synonymous	2002/2004	2004
GCF_003834105	NC_002516	3539335	snp	T	C	C:20 T:0	CDS	-	873/1080	291/359	synonymous_variant c.873A>G p.Arg291Arg	PA3155	wbpE	UDP-2-acetamido-2-deoxy-3-oxo-D-glucuronate aminotransferase	291	synonymous	synonymous	Unknown	Unknown
GCF_003834105	NC_002516	3539968	snp	G	A	A:20 G:0	CDS	-	240/1080	80/359	synonymous_variant c.240C>T p.Thr80Thr	PA3155	wbpE	UDP-2-acetamido-2-deoxy-3-oxo-D-glucuronate aminotransferase	80	synonymous	synonymous	Unknown	Unknown
GCF_003834105	NC_002516	3540127	snp	T	A	A:20 T:0	CDS	-	81/1080	27/359	missense_variant c.81A>T p.Arg27Ser	PA3155	wbpE	UDP-2-acetamido-2-deoxy-3-oxo-D-glucuronate aminotransferase	27	missense	non-synonymous	Unknown	Unknown
GCF_003834135	NC_002516	3539777	snp	G	C	C:20 G:0	CDS	-	431/1080	144/359	missense_variant c.431C>G p.Ala144Gly	PA3155	wbpE	UDP-2-acetamido-2-deoxy-3-oxo-D-glucuronate aminotransferase	144	missense	non-synonymous	2002/2004	2004
GCF_003834195	NC_002516	3539777	snp	G	C	C:20 G:0	CDS	-	431/1080	144/359	missense_variant c.431C>G p.Ala144Gly	PA3155	wbpE	UDP-2-acetamido-2-deoxy-3-oxo-D-glucuronate aminotransferase	144	missense	non-synonymous	2002/2004	2004
GCF_003834225	NC_002516	3539777	snp	G	C	C:20 G:0	CDS	-	431/1080	144/359	missense_variant c.431C>G p.Ala144Gly	PA3155	wbpE	UDP-2-acetamido-2-deoxy-3-oxo-D-glucuronate aminotransferase	144	missense	non-synonymous	2002/2004	2004
GCF_003834265	NC_002516	3539777	snp	G	C	C:20 G:0	CDS	-	431/1080	144/359	missense_variant c.431C>G p.Ala144Gly	PA3155	wbpE	UDP-2-acetamido-2-deoxy-3-oxo-D-glucuronate aminotransferase	144	missense	non-synonymous	2002/2004	2004
GCF_003834685	NC_002516	3539716	snp	C	T	T:20 C:0	CDS	-	492/1080	164/359	synonymous_variant c.492G>A p.Ser164Ser	PA3155	wbpE	UDP-2-acetamido-2-deoxy-3-oxo-D-glucuronate aminotransferase	164	synonymous	synonymous	2013	2013
GCF_003834685	NC_002516	3539777	snp	G	C	C:20 G:0	CDS	-	431/1080	144/359	missense_variant c.431C>G p.Ala144Gly	PA3155	wbpE	UDP-2-acetamido-2-deoxy-3-oxo-D-glucuronate aminotransferase	144	missense	non-synonymous	2013	2013
GCF_003835455	NC_002516	3539716	snp	C	T	T:20 C:0	CDS	-	492/1080	164/359	synonymous_variant c.492G>A p.Ser164Ser	PA3155	wbpE	UDP-2-acetamido-2-deoxy-3-oxo-D-glucuronate aminotransferase	164	synonymous	synonymous	2013	2013
GCF_003835455	NC_002516	3539777	snp	G	C	C:20 G:0	CDS	-	431/1080	144/359	missense_variant c.431C>G p.Ala144Gly	PA3155	wbpE	UDP-2-acetamido-2-deoxy-3-oxo-D-glucuronate aminotransferase	144	missense	non-synonymous	2013	2013
GCF_003836605	NC_002516	3539335	snp	T	C	C:20 T:0	CDS	-	873/1080	291/359	synonymous_variant c.873A>G p.Arg291Arg	PA3155	wbpE	UDP-2-acetamido-2-deoxy-3-oxo-D-glucuronate aminotransferase	291	synonymous	synonymous	1969	1969
GCF_003836605	NC_002516	3539968	snp	G	A	A:20 G:0	CDS	-	240/1080	80/359	synonymous_variant c.240C>T p.Thr80Thr	PA3155	wbpE	UDP-2-acetamido-2-deoxy-3-oxo-D-glucuronate aminotransferase	80	synonymous	synonymous	1969	1969
GCF_003836605	NC_002516	3540127	snp	T	A	A:20 T:0	CDS	-	81/1080	27/359	missense_variant c.81A>T p.Arg27Ser	PA3155	wbpE	UDP-2-acetamido-2-deoxy-3-oxo-D-glucuronate aminotransferase	27	missense	non-synonymous	1969	1969
GCF_003836725	NC_002516	3539335	snp	T	C	C:20 T:0	CDS	-	873/1080	291/359	synonymous_variant c.873A>G p.Arg291Arg	PA3155	wbpE	UDP-2-acetamido-2-deoxy-3-oxo-D-glucuronate aminotransferase	291	synonymous	synonymous	1937	1937
GCF_003836725	NC_002516	3539968	snp	G	A	A:20 G:0	CDS	-	240/1080	80/359	synonymous_variant c.240C>T p.Thr80Thr	PA3155	wbpE	UDP-2-acetamido-2-deoxy-3-oxo-D-glucuronate aminotransferase	80	synonymous	synonymous	1937	1937
GCF_003836725	NC_002516	3540127	snp	T	A	A:20 T:0	CDS	-	81/1080	27/359	missense_variant c.81A>T p.Arg27Ser	PA3155	wbpE	UDP-2-acetamido-2-deoxy-3-oxo-D-glucuronate aminotransferase	27	missense	non-synonymous	1937	1937
GCF_003836815	NC_002516	3539335	snp	T	C	C:20 T:0	CDS	-	873/1080	291/359	synonymous_variant c.873A>G p.Arg291Arg	PA3155	wbpE	UDP-2-acetamido-2-deoxy-3-oxo-D-glucuronate aminotransferase	291	synonymous	synonymous	1993	1993
GCF_003836815	NC_002516	3539968	snp	G	A	A:20 G:0	CDS	-	240/1080	80/359	synonymous_variant c.240C>T p.Thr80Thr	PA3155	wbpE	UDP-2-acetamido-2-deoxy-3-oxo-D-glucuronate aminotransferase	80	synonymous	synonymous	1993	1993
GCF_003836815	NC_002516	3540127	snp	T	A	A:20 T:0	CDS	-	81/1080	27/359	missense_variant c.81A>T p.Arg27Ser	PA3155	wbpE	UDP-2-acetamido-2-deoxy-3-oxo-D-glucuronate aminotransferase	27	missense	non-synonymous	1993	1993
GCF_003837525	NC_002516	3539716	snp	C	T	T:20 C:0	CDS	-	492/1080	164/359	synonymous_variant c.492G>A p.Ser164Ser	PA3155	wbpE	UDP-2-acetamido-2-deoxy-3-oxo-D-glucuronate aminotransferase	164	synonymous	synonymous	1950	1950
GCF_003837525	NC_002516	3539777	snp	G	C	C:20 G:0	CDS	-	431/1080	144/359	missense_variant c.431C>G p.Ala144Gly	PA3155	wbpE	UDP-2-acetamido-2-deoxy-3-oxo-D-glucuronate aminotransferase	144	missense	non-synonymous	1950	1950
GCF_003838645	NC_002516	3539335	snp	T	C	C:20 T:0	CDS	-	873/1080	291/359	synonymous_variant c.873A>G p.Arg291Arg	PA3155	wbpE	UDP-2-acetamido-2-deoxy-3-oxo-D-glucuronate aminotransferase	291	synonymous	synonymous	2009	2009
GCF_003838645	NC_002516	3539968	snp	G	A	A:20 G:0	CDS	-	240/1080	80/359	synonymous_variant c.240C>T p.Thr80Thr	PA3155	wbpE	UDP-2-acetamido-2-deoxy-3-oxo-D-glucuronate aminotransferase	80	synonymous	synonymous	2009	2009
GCF_003838645	NC_002516	3540127	snp	T	A	A:20 T:0	CDS	-	81/1080	27/359	missense_variant c.81A>T p.Arg27Ser	PA3155	wbpE	UDP-2-acetamido-2-deoxy-3-oxo-D-glucuronate aminotransferase	27	missense	non-synonymous	2009	2009
GCF_003838685	NC_002516	3539335	snp	T	C	C:20 T:0	CDS	-	873/1080	291/359	synonymous_variant c.873A>G p.Arg291Arg	PA3155	wbpE	UDP-2-acetamido-2-deoxy-3-oxo-D-glucuronate aminotransferase	291	synonymous	synonymous	2008	2008
GCF_003838685	NC_002516	3539968	snp	G	A	A:20 G:0	CDS	-	240/1080	80/359	synonymous_variant c.240C>T p.Thr80Thr	PA3155	wbpE	UDP-2-acetamido-2-deoxy-3-oxo-D-glucuronate aminotransferase	80	synonymous	synonymous	2008	2008
GCF_003838685	NC_002516	3540127	snp	T	A	A:20 T:0	CDS	-	81/1080	27/359	missense_variant c.81A>T p.Arg27Ser	PA3155	wbpE	UDP-2-acetamido-2-deoxy-3-oxo-D-glucuronate aminotransferase	27	missense	non-synonymous	2008	2008
GCF_003839065	NC_002516	3539777	snp	G	C	C:20 G:0	CDS	-	431/1080	144/359	missense_variant c.431C>G p.Ala144Gly	PA3155	wbpE	UDP-2-acetamido-2-deoxy-3-oxo-D-glucuronate aminotransferase	144	missense	non-synonymous	2008	2008
GCF_003839145	NC_002516	3539777	snp	G	C	C:20 G:0	CDS	-	431/1080	144/359	missense_variant c.431C>G p.Ala144Gly	PA3155	wbpE	UDP-2-acetamido-2-deoxy-3-oxo-D-glucuronate aminotransferase	144	missense	non-synonymous	2007	2007
GCF_003839165	NC_002516	3539777	snp	G	C	C:20 G:0	CDS	-	431/1080	144/359	missense_variant c.431C>G p.Ala144Gly	PA3155	wbpE	UDP-2-acetamido-2-deoxy-3-oxo-D-glucuronate aminotransferase	144	missense	non-synonymous	2008	2008
GCF_003839505	NC_002516	3539777	snp	G	C	C:20 G:0	CDS	-	431/1080	144/359	missense_variant c.431C>G p.Ala144Gly	PA3155	wbpE	UDP-2-acetamido-2-deoxy-3-oxo-D-glucuronate aminotransferase	144	missense	non-synonymous	2007	2007
GCF_003839525	NC_002516	3539777	snp	G	C	C:20 G:0	CDS	-	431/1080	144/359	missense_variant c.431C>G p.Ala144Gly	PA3155	wbpE	UDP-2-acetamido-2-deoxy-3-oxo-D-glucuronate aminotransferase	144	missense	non-synonymous	2009	2009
GCF_003839565	NC_002516	3539777	snp	G	C	C:20 G:0	CDS	-	431/1080	144/359	missense_variant c.431C>G p.Ala144Gly	PA3155	wbpE	UDP-2-acetamido-2-deoxy-3-oxo-D-glucuronate aminotransferase	144	missense	non-synonymous	2008	2008
GCF_003840285	NC_002516	3539335	snp	T	C	C:20 T:0	CDS	-	873/1080	291/359	synonymous_variant c.873A>G p.Arg291Arg	PA3155	wbpE	UDP-2-acetamido-2-deoxy-3-oxo-D-glucuronate aminotransferase	291	synonymous	synonymous	2008	2008
GCF_003840285	NC_002516	3539968	snp	G	A	A:20 G:0	CDS	-	240/1080	80/359	synonymous_variant c.240C>T p.Thr80Thr	PA3155	wbpE	UDP-2-acetamido-2-deoxy-3-oxo-D-glucuronate aminotransferase	80	synonymous	synonymous	2008	2008
GCF_003840285	NC_002516	3540127	snp	T	A	A:20 T:0	CDS	-	81/1080	27/359	missense_variant c.81A>T p.Arg27Ser	PA3155	wbpE	UDP-2-acetamido-2-deoxy-3-oxo-D-glucuronate aminotransferase	27	missense	non-synonymous	2008	2008
GCF_003840445	NC_002516	3539777	snp	G	C	C:20 G:0	CDS	-	431/1080	144/359	missense_variant c.431C>G p.Ala144Gly	PA3155	wbpE	UDP-2-acetamido-2-deoxy-3-oxo-D-glucuronate aminotransferase	144	missense	non-synonymous	2002	2002
GCF_003840635	NC_002516	3539335	snp	T	C	C:20 T:0	CDS	-	873/1080	291/359	synonymous_variant c.873A>G p.Arg291Arg	PA3155	wbpE	UDP-2-acetamido-2-deoxy-3-oxo-D-glucuronate aminotransferase	291	synonymous	synonymous	2008	2008
GCF_003840635	NC_002516	3539968	snp	G	A	A:20 G:0	CDS	-	240/1080	80/359	synonymous_variant c.240C>T p.Thr80Thr	PA3155	wbpE	UDP-2-acetamido-2-deoxy-3-oxo-D-glucuronate aminotransferase	80	synonymous	synonymous	2008	2008
GCF_003840635	NC_002516	3540127	snp	T	A	A:20 T:0	CDS	-	81/1080	27/359	missense_variant c.81A>T p.Arg27Ser	PA3155	wbpE	UDP-2-acetamido-2-deoxy-3-oxo-D-glucuronate aminotransferase	27	missense	non-synonymous	2008	2008
GCF_003840685	NC_002516	3539777	snp	G	C	C:20 G:0	CDS	-	431/1080	144/359	missense_variant c.431C>G p.Ala144Gly	PA3155	wbpE	UDP-2-acetamido-2-deoxy-3-oxo-D-glucuronate aminotransferase	144	missense	non-synonymous	2008	2008
GCF_003840715	NC_002516	3539335	snp	T	C	C:20 T:0	CDS	-	873/1080	291/359	synonymous_variant c.873A>G p.Arg291Arg	PA3155	wbpE	UDP-2-acetamido-2-deoxy-3-oxo-D-glucuronate aminotransferase	291	synonymous	synonymous	2009	2009
GCF_003840715	NC_002516	3539968	snp	G	A	A:20 G:0	CDS	-	240/1080	80/359	synonymous_variant c.240C>T p.Thr80Thr	PA3155	wbpE	UDP-2-acetamido-2-deoxy-3-oxo-D-glucuronate aminotransferase	80	synonymous	synonymous	2009	2009
GCF_003840715	NC_002516	3540127	snp	T	A	A:20 T:0	CDS	-	81/1080	27/359	missense_variant c.81A>T p.Arg27Ser	PA3155	wbpE	UDP-2-acetamido-2-deoxy-3-oxo-D-glucuronate aminotransferase	27	missense	non-synonymous	2009	2009
GCF_003840835	NC_002516	3539777	snp	G	C	C:20 G:0	CDS	-	431/1080	144/359	missense_variant c.431C>G p.Ala144Gly	PA3155	wbpE	UDP-2-acetamido-2-deoxy-3-oxo-D-glucuronate aminotransferase	144	missense	non-synonymous	2006	2006
GCF_003840945	NC_002516	3539777	snp	G	C	C:20 G:0	CDS	-	431/1080	144/359	missense_variant c.431C>G p.Ala144Gly	PA3155	wbpE	UDP-2-acetamido-2-deoxy-3-oxo-D-glucuronate aminotransferase	144	missense	non-synonymous	2008	2008
GCF_003858115	NC_002516	3539335	snp	T	C	C:20 T:0	CDS	-	873/1080	291/359	synonymous_variant c.873A>G p.Arg291Arg	PA3155	wbpE	UDP-2-acetamido-2-deoxy-3-oxo-D-glucuronate aminotransferase	291	synonymous	synonymous	2005-11-11	2005
GCF_003858115	NC_002516	3539968	snp	G	A	A:20 G:0	CDS	-	240/1080	80/359	synonymous_variant c.240C>T p.Thr80Thr	PA3155	wbpE	UDP-2-acetamido-2-deoxy-3-oxo-D-glucuronate aminotransferase	80	synonymous	synonymous	2005-11-11	2005
GCF_003858115	NC_002516	3540127	snp	T	A	A:20 T:0	CDS	-	81/1080	27/359	missense_variant c.81A>T p.Arg27Ser	PA3155	wbpE	UDP-2-acetamido-2-deoxy-3-oxo-D-glucuronate aminotransferase	27	missense	non-synonymous	2005-11-11	2005
GCF_003973785	NC_002516	3539716	snp	C	T	T:20 C:0	CDS	-	492/1080	164/359	synonymous_variant c.492G>A p.Ser164Ser	PA3155	wbpE	UDP-2-acetamido-2-deoxy-3-oxo-D-glucuronate aminotransferase	164	synonymous	synonymous	Unknown	Unknown
GCF_003973785	NC_002516	3539777	snp	G	C	C:20 G:0	CDS	-	431/1080	144/359	missense_variant c.431C>G p.Ala144Gly	PA3155	wbpE	UDP-2-acetamido-2-deoxy-3-oxo-D-glucuronate aminotransferase	144	missense	non-synonymous	Unknown	Unknown
GCF_003974345	NC_002516	3539777	snp	G	C	C:20 G:0	CDS	-	431/1080	144/359	missense_variant c.431C>G p.Ala144Gly	PA3155	wbpE	UDP-2-acetamido-2-deoxy-3-oxo-D-glucuronate aminotransferase	144	missense	non-synonymous	2002-12-13	2002
GCF_003974805	NC_002516	3539716	snp	C	T	T:20 C:0	CDS	-	492/1080	164/359	synonymous_variant c.492G>A p.Ser164Ser	PA3155	wbpE	UDP-2-acetamido-2-deoxy-3-oxo-D-glucuronate aminotransferase	164	synonymous	synonymous	1992	1992
GCF_003974805	NC_002516	3539777	snp	G	C	C:20 G:0	CDS	-	431/1080	144/359	missense_variant c.431C>G p.Ala144Gly	PA3155	wbpE	UDP-2-acetamido-2-deoxy-3-oxo-D-glucuronate aminotransferase	144	missense	non-synonymous	1992	1992
GCF_003975135	NC_002516	3539777	snp	G	C	C:20 G:0	CDS	-	431/1080	144/359	missense_variant c.431C>G p.Ala144Gly	PA3155	wbpE	UDP-2-acetamido-2-deoxy-3-oxo-D-glucuronate aminotransferase	144	missense	non-synonymous	2013	2013
GCF_003975205	NC_002516	3539777	snp	G	C	C:20 G:0	CDS	-	431/1080	144/359	missense_variant c.431C>G p.Ala144Gly	PA3155	wbpE	UDP-2-acetamido-2-deoxy-3-oxo-D-glucuronate aminotransferase	144	missense	non-synonymous	2002	2002
GCF_003975935	NC_002516	3539777	snp	G	C	C:20 G:0	CDS	-	431/1080	144/359	missense_variant c.431C>G p.Ala144Gly	PA3155	wbpE	UDP-2-acetamido-2-deoxy-3-oxo-D-glucuronate aminotransferase	144	missense	non-synonymous	2013	2013
GCF_003976025	NC_002516	3539335	snp	T	C	C:20 T:0	CDS	-	873/1080	291/359	synonymous_variant c.873A>G p.Arg291Arg	PA3155	wbpE	UDP-2-acetamido-2-deoxy-3-oxo-D-glucuronate aminotransferase	291	synonymous	synonymous	2013	2013
GCF_003976025	NC_002516	3539968	snp	G	A	A:20 G:0	CDS	-	240/1080	80/359	synonymous_variant c.240C>T p.Thr80Thr	PA3155	wbpE	UDP-2-acetamido-2-deoxy-3-oxo-D-glucuronate aminotransferase	80	synonymous	synonymous	2013	2013
GCF_003976025	NC_002516	3540127	snp	T	A	A:20 T:0	CDS	-	81/1080	27/359	missense_variant c.81A>T p.Arg27Ser	PA3155	wbpE	UDP-2-acetamido-2-deoxy-3-oxo-D-glucuronate aminotransferase	27	missense	non-synonymous	2013	2013
GCF_003976585	NC_002516	3539777	snp	G	C	C:20 G:0	CDS	-	431/1080	144/359	missense_variant c.431C>G p.Ala144Gly	PA3155	wbpE	UDP-2-acetamido-2-deoxy-3-oxo-D-glucuronate aminotransferase	144	missense	non-synonymous	2007	2007
GCF_004370015	NC_002516	3539777	snp	G	C	C:20 G:0	CDS	-	431/1080	144/359	missense_variant c.431C>G p.Ala144Gly	PA3155	wbpE	UDP-2-acetamido-2-deoxy-3-oxo-D-glucuronate aminotransferase	144	missense	non-synonymous	2016	2016
GCF_004370215	NC_002516	3539777	snp	G	C	C:20 G:0	CDS	-	431/1080	144/359	missense_variant c.431C>G p.Ala144Gly	PA3155	wbpE	UDP-2-acetamido-2-deoxy-3-oxo-D-glucuronate aminotransferase	144	missense	non-synonymous	2013-05-30	2013
GCF_004371445	NC_002516	3539335	snp	T	C	C:20 T:0	CDS	-	873/1080	291/359	synonymous_variant c.873A>G p.Arg291Arg	PA3155	wbpE	UDP-2-acetamido-2-deoxy-3-oxo-D-glucuronate aminotransferase	291	synonymous	synonymous	2014-12-11	2014
GCF_004371445	NC_002516	3539968	snp	G	A	A:20 G:0	CDS	-	240/1080	80/359	synonymous_variant c.240C>T p.Thr80Thr	PA3155	wbpE	UDP-2-acetamido-2-deoxy-3-oxo-D-glucuronate aminotransferase	80	synonymous	synonymous	2014-12-11	2014
GCF_004371445	NC_002516	3540127	snp	T	A	A:20 T:0	CDS	-	81/1080	27/359	missense_variant c.81A>T p.Arg27Ser	PA3155	wbpE	UDP-2-acetamido-2-deoxy-3-oxo-D-glucuronate aminotransferase	27	missense	non-synonymous	2014-12-11	2014
GCF_004371525	NC_002516	3539335	snp	T	C	C:20 T:0	CDS	-	873/1080	291/359	synonymous_variant c.873A>G p.Arg291Arg	PA3155	wbpE	UDP-2-acetamido-2-deoxy-3-oxo-D-glucuronate aminotransferase	291	synonymous	synonymous	2014-12-02	2014
GCF_004371525	NC_002516	3539968	snp	G	A	A:20 G:0	CDS	-	240/1080	80/359	synonymous_variant c.240C>T p.Thr80Thr	PA3155	wbpE	UDP-2-acetamido-2-deoxy-3-oxo-D-glucuronate aminotransferase	80	synonymous	synonymous	2014-12-02	2014
GCF_004371525	NC_002516	3540127	snp	T	A	A:20 T:0	CDS	-	81/1080	27/359	missense_variant c.81A>T p.Arg27Ser	PA3155	wbpE	UDP-2-acetamido-2-deoxy-3-oxo-D-glucuronate aminotransferase	27	missense	non-synonymous	2014-12-02	2014
GCF_004371715	NC_002516	3539584	snp	A	T	T:20 A:0	CDS	-	624/1080	208/359	synonymous_variant c.624T>A p.Arg208Arg	PA3155	wbpE	UDP-2-acetamido-2-deoxy-3-oxo-D-glucuronate aminotransferase	208	synonymous	synonymous	2014-11-11	2014
GCF_004371845	NC_002516	3539777	snp	G	C	C:20 G:0	CDS	-	431/1080	144/359	missense_variant c.431C>G p.Ala144Gly	PA3155	wbpE	UDP-2-acetamido-2-deoxy-3-oxo-D-glucuronate aminotransferase	144	missense	non-synonymous	2014-10-30	2014
GCF_004372125	NC_002516	3539777	snp	G	C	C:20 G:0	CDS	-	431/1080	144/359	missense_variant c.431C>G p.Ala144Gly	PA3155	wbpE	UDP-2-acetamido-2-deoxy-3-oxo-D-glucuronate aminotransferase	144	missense	non-synonymous	2014-10-30	2014
GCF_004374705	NC_002516	3539777	snp	G	C	C:20 G:0	CDS	-	431/1080	144/359	missense_variant c.431C>G p.Ala144Gly	PA3155	wbpE	UDP-2-acetamido-2-deoxy-3-oxo-D-glucuronate aminotransferase	144	missense	non-synonymous	2011-07-27	2011
GCF_003698395	NC_002516	3538300	snp	T	C	C:20 T:0	CDS	-	825/1317	275/438	synonymous_variant c.825A>G p.Glu275Glu	PA3154	wzy	B-band O-antigen polymerase	275	synonymous	synonymous	Unknown	Unknown
GCF_003698395	NC_002516	3538575	snp	C	A	A:20 C:0	CDS	-	550/1317	184/438	missense_variant c.550G>T p.Ala184Ser	PA3154	wzy	B-band O-antigen polymerase	184	missense	non-synonymous	Unknown	Unknown
GCF_003698825	NC_002516	3538300	snp	T	C	C:20 T:0	CDS	-	825/1317	275/438	synonymous_variant c.825A>G p.Glu275Glu	PA3154	wzy	B-band O-antigen polymerase	275	synonymous	synonymous	Unknown	Unknown
GCF_003833745	NC_002516	3538300	snp	T	C	C:20 T:0	CDS	-	825/1317	275/438	synonymous_variant c.825A>G p.Glu275Glu	PA3154	wzy	B-band O-antigen polymerase	275	synonymous	synonymous	Unknown	Unknown
GCF_003833845	NC_002516	3538300	snp	T	C	C:20 T:0	CDS	-	825/1317	275/438	synonymous_variant c.825A>G p.Glu275Glu	PA3154	wzy	B-band O-antigen polymerase	275	synonymous	synonymous	Unknown	Unknown
GCF_003833865	NC_002516	3538300	snp	T	C	C:20 T:0	CDS	-	825/1317	275/438	synonymous_variant c.825A>G p.Glu275Glu	PA3154	wzy	B-band O-antigen polymerase	275	synonymous	synonymous	2002/2004	2004
GCF_003833885	NC_002516	3538300	snp	T	C	C:20 T:0	CDS	-	825/1317	275/438	synonymous_variant c.825A>G p.Glu275Glu	PA3154	wzy	B-band O-antigen polymerase	275	synonymous	synonymous	2002/2004	2004
GCF_003833885	NC_002516	3538499	del	ACCCCCCA	ACCCCCA	ACCCCCA:19 ACCCCCCA:0	CDS	-	620/1317	207/438	frameshift_variant c.620delG p.Val209fs	PA3154	wzy	B-band O-antigen polymerase	207	frameshift	non-synonymous	2002/2004	2004
GCF_003834105	NC_002516	3537859	snp	G	A	A:20 G:0	CDS	-	1266/1317	422/438	synonymous_variant c.1266C>T p.Phe422Phe	PA3154	wzy	B-band O-antigen polymerase	422	synonymous	synonymous	Unknown	Unknown
GCF_003834105	NC_002516	3537967	snp	A	G	G:20 A:0	CDS	-	1158/1317	386/438	synonymous_variant c.1158T>C p.Tyr386Tyr	PA3154	wzy	B-band O-antigen polymerase	386	synonymous	synonymous	Unknown	Unknown
GCF_003834105	NC_002516	3537999	snp	C	T	T:20 C:0	CDS	-	1126/1317	376/438	missense_variant c.1126G>A p.Val376Ile	PA3154	wzy	B-band O-antigen polymerase	376	missense	non-synonymous	Unknown	Unknown
GCF_003834105	NC_002516	3538036	snp	C	T	T:20 C:0	CDS	-	1089/1317	363/438	synonymous_variant c.1089G>A p.Val363Val	PA3154	wzy	B-band O-antigen polymerase	363	synonymous	synonymous	Unknown	Unknown
GCF_003834105	NC_002516	3538135	snp	C	T	T:20 C:0	CDS	-	990/1317	330/438	synonymous_variant c.990G>A p.Glu330Glu	PA3154	wzy	B-band O-antigen polymerase	330	synonymous	synonymous	Unknown	Unknown
GCF_003834105	NC_002516	3538147	snp	C	A	A:20 C:0	CDS	-	978/1317	326/438	missense_variant c.978G>T p.Gln326His	PA3154	wzy	B-band O-antigen polymerase	326	missense	non-synonymous	Unknown	Unknown
GCF_003834105	NC_002516	3538195	snp	G	A	A:20 G:0	CDS	-	930/1317	310/438	synonymous_variant c.930C>T p.Phe310Phe	PA3154	wzy	B-band O-antigen polymerase	310	synonymous	synonymous	Unknown	Unknown
GCF_003834105	NC_002516	3538300	snp	T	C	C:20 T:0	CDS	-	825/1317	275/438	synonymous_variant c.825A>G p.Glu275Glu	PA3154	wzy	B-band O-antigen polymerase	275	synonymous	synonymous	Unknown	Unknown
GCF_003834105	NC_002516	3538341	snp	C	T	T:20 C:0	CDS	-	784/1317	262/438	missense_variant c.784G>A p.Val262Ile	PA3154	wzy	B-band O-antigen polymerase	262	missense	non-synonymous	Unknown	Unknown
GCF_003834105	NC_002516	3538580	snp	A	G	G:20 A:0	CDS	-	545/1317	182/438	missense_variant c.545T>C p.Val182Ala	PA3154	wzy	B-band O-antigen polymerase	182	missense	non-synonymous	Unknown	Unknown
GCF_003834105	NC_002516	3538636	snp	A	G	G:20 A:0	CDS	-	489/1317	163/438	synonymous_variant c.489T>C p.Gly163Gly	PA3154	wzy	B-band O-antigen polymerase	163	synonymous	synonymous	Unknown	Unknown
GCF_003834105	NC_002516	3538661	snp	A	G	G:20 A:0	CDS	-	464/1317	155/438	missense_variant c.464T>C p.Val155Ala	PA3154	wzy	B-band O-antigen polymerase	155	missense	non-synonymous	Unknown	Unknown
GCF_003834105	NC_002516	3538707	snp	T	G	G:20 T:0	CDS	-	418/1317	140/438	synonymous_variant c.418A>C p.Arg140Arg	PA3154	wzy	B-band O-antigen polymerase	140	synonymous	synonymous	Unknown	Unknown
GCF_003834105	NC_002516	3538872	snp	G	T	T:20 G:0	CDS	-	253/1317	85/438	missense_variant c.253C>A p.Leu85Ile	PA3154	wzy	B-band O-antigen polymerase	85	missense	non-synonymous	Unknown	Unknown
GCF_003834105	NC_002516	3538885	snp	T	C	C:20 T:0	CDS	-	240/1317	80/438	synonymous_variant c.240A>G p.Leu80Leu	PA3154	wzy	B-band O-antigen polymerase	80	synonymous	synonymous	Unknown	Unknown
GCF_003834105	NC_002516	3538921	snp	C	T	T:20 C:0	CDS	-	204/1317	68/438	synonymous_variant c.204G>A p.Gly68Gly	PA3154	wzy	B-band O-antigen polymerase	68	synonymous	synonymous	Unknown	Unknown
GCF_003834105	NC_002516	3538936	snp	G	A	A:20 G:0	CDS	-	189/1317	63/438	synonymous_variant c.189C>T p.Ala63Ala	PA3154	wzy	B-band O-antigen polymerase	63	synonymous	synonymous	Unknown	Unknown
GCF_003834105	NC_002516	3539051	complex	GTCG	ATCA	ATCA:19 GTCG:0	CDS	-	74/1317	24/438	missense_variant c.71_74delCGACinsTGAT p.AlaThr24ValIle	PA3154	wzy	B-band O-antigen polymerase	24	missense	non-synonymous	Unknown	Unknown
GCF_003834135	NC_002516	3538300	snp	T	C	C:20 T:0	CDS	-	825/1317	275/438	synonymous_variant c.825A>G p.Glu275Glu	PA3154	wzy	B-band O-antigen polymerase	275	synonymous	synonymous	2002/2004	2004
GCF_003834195	NC_002516	3538300	snp	T	C	C:20 T:0	CDS	-	825/1317	275/438	synonymous_variant c.825A>G p.Glu275Glu	PA3154	wzy	B-band O-antigen polymerase	275	synonymous	synonymous	2002/2004	2004
GCF_003834225	NC_002516	3538300	snp	T	C	C:20 T:0	CDS	-	825/1317	275/438	synonymous_variant c.825A>G p.Glu275Glu	PA3154	wzy	B-band O-antigen polymerase	275	synonymous	synonymous	2002/2004	2004
GCF_003834265	NC_002516	3538300	snp	T	C	C:20 T:0	CDS	-	825/1317	275/438	synonymous_variant c.825A>G p.Glu275Glu	PA3154	wzy	B-band O-antigen polymerase	275	synonymous	synonymous	2002/2004	2004
GCF_003834685	NC_002516	3538300	snp	T	C	C:20 T:0	CDS	-	825/1317	275/438	synonymous_variant c.825A>G p.Glu275Glu	PA3154	wzy	B-band O-antigen polymerase	275	synonymous	synonymous	2013	2013
GCF_003835115	NC_002516	3538685	snp	G	T	T:20 G:0	CDS	-	440/1317	147/438	stop_gained c.440C>A p.Ser147*	PA3154	wzy	B-band O-antigen polymerase	147	stop_gained	non-synonymous	2012-08-15	2012
GCF_003835295	NC_002516	3538685	snp	G	T	T:20 G:0	CDS	-	440/1317	147/438	stop_gained c.440C>A p.Ser147*	PA3154	wzy	B-band O-antigen polymerase	147	stop_gained	non-synonymous	2013-05-06	2013
GCF_003835325	NC_002516	3538685	snp	G	T	T:20 G:0	CDS	-	440/1317	147/438	stop_gained c.440C>A p.Ser147*	PA3154	wzy	B-band O-antigen polymerase	147	stop_gained	non-synonymous	2013-04-18	2013
GCF_003835455	NC_002516	3538300	snp	T	C	C:20 T:0	CDS	-	825/1317	275/438	synonymous_variant c.825A>G p.Glu275Glu	PA3154	wzy	B-band O-antigen polymerase	275	synonymous	synonymous	2013	2013
GCF_003835785	NC_002516	3538685	snp	G	T	T:20 G:0	CDS	-	440/1317	147/438	stop_gained c.440C>A p.Ser147*	PA3154	wzy	B-band O-antigen polymerase	147	stop_gained	non-synonymous	2013-04-18	2013
GCF_003835825	NC_002516	3538685	snp	G	T	T:20 G:0	CDS	-	440/1317	147/438	stop_gained c.440C>A p.Ser147*	PA3154	wzy	B-band O-antigen polymerase	147	stop_gained	non-synonymous	2012-11-21	2012
GCF_003835835	NC_002516	3538685	snp	G	T	T:20 G:0	CDS	-	440/1317	147/438	stop_gained c.440C>A p.Ser147*	PA3154	wzy	B-band O-antigen polymerase	147	stop_gained	non-synonymous	2012-10-17	2012
GCF_003835865	NC_002516	3538195	snp	G	A	A:20 G:0	CDS	-	930/1317	310/438	synonymous_variant c.930C>T p.Phe310Phe	PA3154	wzy	B-band O-antigen polymerase	310	synonymous	synonymous	2012-11-07	2012
GCF_003835865	NC_002516	3538300	snp	T	C	C:20 T:0	CDS	-	825/1317	275/438	synonymous_variant c.825A>G p.Glu275Glu	PA3154	wzy	B-band O-antigen polymerase	275	synonymous	synonymous	2012-11-07	2012
GCF_003835865	NC_002516	3539067	snp	C	T	T:20 C:0	CDS	-	58/1317	20/438	missense_variant c.58G>A p.Ala20Thr	PA3154	wzy	B-band O-antigen polymerase	20	missense	non-synonymous	2012-11-07	2012
GCF_003835875	NC_002516	3538685	snp	G	T	T:20 G:0	CDS	-	440/1317	147/438	stop_gained c.440C>A p.Ser147*	PA3154	wzy	B-band O-antigen polymerase	147	stop_gained	non-synonymous	2012-10-17	2012
GCF_003835905	NC_002516	3538685	snp	G	T	T:20 G:0	CDS	-	440/1317	147/438	stop_gained c.440C>A p.Ser147*	PA3154	wzy	B-band O-antigen polymerase	147	stop_gained	non-synonymous	2013-10-21	2013
GCF_003835945	NC_002516	3538685	snp	G	T	T:20 G:0	CDS	-	440/1317	147/438	stop_gained c.440C>A p.Ser147*	PA3154	wzy	B-band O-antigen polymerase	147	stop_gained	non-synonymous	2012-11-21	2012
GCF_003836005	NC_002516	3538685	snp	G	T	T:20 G:0	CDS	-	440/1317	147/438	stop_gained c.440C>A p.Ser147*	PA3154	wzy	B-band O-antigen polymerase	147	stop_gained	non-synonymous	2012-08-15	2012
GCF_003836065	NC_002516	3538685	snp	G	T	T:20 G:0	CDS	-	440/1317	147/438	stop_gained c.440C>A p.Ser147*	PA3154	wzy	B-band O-antigen polymerase	147	stop_gained	non-synonymous	1991	1991
GCF_003836085	NC_002516	3538685	snp	G	T	T:20 G:0	CDS	-	440/1317	147/438	stop_gained c.440C>A p.Ser147*	PA3154	wzy	B-band O-antigen polymerase	147	stop_gained	non-synonymous	1991	1991
GCF_003836255	NC_002516	3538685	snp	G	T	T:20 G:0	CDS	-	440/1317	147/438	stop_gained c.440C>A p.Ser147*	PA3154	wzy	B-band O-antigen polymerase	147	stop_gained	non-synonymous	1991	1991
GCF_003836605	NC_002516	3537859	snp	G	A	A:20 G:0	CDS	-	1266/1317	422/438	synonymous_variant c.1266C>T p.Phe422Phe	PA3154	wzy	B-band O-antigen polymerase	422	synonymous	synonymous	1969	1969
GCF_003836605	NC_002516	3537967	snp	A	G	G:20 A:0	CDS	-	1158/1317	386/438	synonymous_variant c.1158T>C p.Tyr386Tyr	PA3154	wzy	B-band O-antigen polymerase	386	synonymous	synonymous	1969	1969
GCF_003836605	NC_002516	3537999	snp	C	T	T:20 C:0	CDS	-	1126/1317	376/438	missense_variant c.1126G>A p.Val376Ile	PA3154	wzy	B-band O-antigen polymerase	376	missense	non-synonymous	1969	1969
GCF_003836605	NC_002516	3538036	snp	C	T	T:20 C:0	CDS	-	1089/1317	363/438	synonymous_variant c.1089G>A p.Val363Val	PA3154	wzy	B-band O-antigen polymerase	363	synonymous	synonymous	1969	1969
GCF_003836605	NC_002516	3538135	snp	C	T	T:20 C:0	CDS	-	990/1317	330/438	synonymous_variant c.990G>A p.Glu330Glu	PA3154	wzy	B-band O-antigen polymerase	330	synonymous	synonymous	1969	1969
GCF_003836605	NC_002516	3538147	snp	C	A	A:20 C:0	CDS	-	978/1317	326/438	missense_variant c.978G>T p.Gln326His	PA3154	wzy	B-band O-antigen polymerase	326	missense	non-synonymous	1969	1969
GCF_003836605	NC_002516	3538167	snp	A	G	G:20 A:0	CDS	-	958/1317	320/438	synonymous_variant c.958T>C p.Leu320Leu	PA3154	wzy	B-band O-antigen polymerase	320	synonymous	synonymous	1969	1969
GCF_003836605	NC_002516	3538300	snp	T	C	C:20 T:0	CDS	-	825/1317	275/438	synonymous_variant c.825A>G p.Glu275Glu	PA3154	wzy	B-band O-antigen polymerase	275	synonymous	synonymous	1969	1969
GCF_003836605	NC_002516	3538341	snp	C	T	T:20 C:0	CDS	-	784/1317	262/438	missense_variant c.784G>A p.Val262Ile	PA3154	wzy	B-band O-antigen polymerase	262	missense	non-synonymous	1969	1969
GCF_003836605	NC_002516	3538580	snp	A	G	G:20 A:0	CDS	-	545/1317	182/438	missense_variant c.545T>C p.Val182Ala	PA3154	wzy	B-band O-antigen polymerase	182	missense	non-synonymous	1969	1969
GCF_003836605	NC_002516	3538612	snp	C	T	T:20 C:0	CDS	-	513/1317	171/438	synonymous_variant c.513G>A p.Gly171Gly	PA3154	wzy	B-band O-antigen polymerase	171	synonymous	synonymous	1969	1969
GCF_003836605	NC_002516	3538636	snp	A	G	G:20 A:0	CDS	-	489/1317	163/438	synonymous_variant c.489T>C p.Gly163Gly	PA3154	wzy	B-band O-antigen polymerase	163	synonymous	synonymous	1969	1969
GCF_003836605	NC_002516	3538707	snp	T	G	G:20 T:0	CDS	-	418/1317	140/438	synonymous_variant c.418A>C p.Arg140Arg	PA3154	wzy	B-band O-antigen polymerase	140	synonymous	synonymous	1969	1969
GCF_003836605	NC_002516	3538872	snp	G	T	T:20 G:0	CDS	-	253/1317	85/438	missense_variant c.253C>A p.Leu85Ile	PA3154	wzy	B-band O-antigen polymerase	85	missense	non-synonymous	1969	1969
GCF_003836605	NC_002516	3538885	snp	T	C	C:20 T:0	CDS	-	240/1317	80/438	synonymous_variant c.240A>G p.Leu80Leu	PA3154	wzy	B-band O-antigen polymerase	80	synonymous	synonymous	1969	1969
GCF_003836605	NC_002516	3538921	snp	C	T	T:20 C:0	CDS	-	204/1317	68/438	synonymous_variant c.204G>A p.Gly68Gly	PA3154	wzy	B-band O-antigen polymerase	68	synonymous	synonymous	1969	1969
GCF_003836605	NC_002516	3538936	snp	G	A	A:20 G:0	CDS	-	189/1317	63/438	synonymous_variant c.189C>T p.Ala63Ala	PA3154	wzy	B-band O-antigen polymerase	63	synonymous	synonymous	1969	1969
GCF_003836605	NC_002516	3539051	complex	GTCG	ATCA	ATCA:20 GTCG:0	CDS	-	74/1317	24/438	missense_variant c.71_74delCGACinsTGAT p.AlaThr24ValIle	PA3154	wzy	B-band O-antigen polymerase	24	missense	non-synonymous	1969	1969
GCF_003836725	NC_002516	3537859	snp	G	A	A:20 G:0	CDS	-	1266/1317	422/438	synonymous_variant c.1266C>T p.Phe422Phe	PA3154	wzy	B-band O-antigen polymerase	422	synonymous	synonymous	1937	1937
GCF_003836725	NC_002516	3537967	snp	A	G	G:20 A:0	CDS	-	1158/1317	386/438	synonymous_variant c.1158T>C p.Tyr386Tyr	PA3154	wzy	B-band O-antigen polymerase	386	synonymous	synonymous	1937	1937
GCF_003836725	NC_002516	3537999	snp	C	T	T:20 C:0	CDS	-	1126/1317	376/438	missense_variant c.1126G>A p.Val376Ile	PA3154	wzy	B-band O-antigen polymerase	376	missense	non-synonymous	1937	1937
GCF_003836725	NC_002516	3538036	snp	C	T	T:20 C:0	CDS	-	1089/1317	363/438	synonymous_variant c.1089G>A p.Val363Val	PA3154	wzy	B-band O-antigen polymerase	363	synonymous	synonymous	1937	1937
GCF_003836725	NC_002516	3538135	snp	C	T	T:20 C:0	CDS	-	990/1317	330/438	synonymous_variant c.990G>A p.Glu330Glu	PA3154	wzy	B-band O-antigen polymerase	330	synonymous	synonymous	1937	1937
GCF_003836725	NC_002516	3538147	snp	C	A	A:20 C:0	CDS	-	978/1317	326/438	missense_variant c.978G>T p.Gln326His	PA3154	wzy	B-band O-antigen polymerase	326	missense	non-synonymous	1937	1937
GCF_003836725	NC_002516	3538167	snp	A	G	G:20 A:0	CDS	-	958/1317	320/438	synonymous_variant c.958T>C p.Leu320Leu	PA3154	wzy	B-band O-antigen polymerase	320	synonymous	synonymous	1937	1937
GCF_003836725	NC_002516	3538300	snp	T	C	C:20 T:0	CDS	-	825/1317	275/438	synonymous_variant c.825A>G p.Glu275Glu	PA3154	wzy	B-band O-antigen polymerase	275	synonymous	synonymous	1937	1937
GCF_003836725	NC_002516	3538341	snp	C	T	T:20 C:0	CDS	-	784/1317	262/438	missense_variant c.784G>A p.Val262Ile	PA3154	wzy	B-band O-antigen polymerase	262	missense	non-synonymous	1937	1937
GCF_003836725	NC_002516	3538580	snp	A	G	G:20 A:0	CDS	-	545/1317	182/438	missense_variant c.545T>C p.Val182Ala	PA3154	wzy	B-band O-antigen polymerase	182	missense	non-synonymous	1937	1937
GCF_003836725	NC_002516	3538621	snp	G	A	A:20 G:0	CDS	-	504/1317	168/438	synonymous_variant c.504C>T p.Asp168Asp	PA3154	wzy	B-band O-antigen polymerase	168	synonymous	synonymous	1937	1937
GCF_003836725	NC_002516	3538636	snp	A	G	G:20 A:0	CDS	-	489/1317	163/438	synonymous_variant c.489T>C p.Gly163Gly	PA3154	wzy	B-band O-antigen polymerase	163	synonymous	synonymous	1937	1937
GCF_003836725	NC_002516	3538707	snp	T	G	G:20 T:0	CDS	-	418/1317	140/438	synonymous_variant c.418A>C p.Arg140Arg	PA3154	wzy	B-band O-antigen polymerase	140	synonymous	synonymous	1937	1937
GCF_003836725	NC_002516	3538872	snp	G	T	T:20 G:0	CDS	-	253/1317	85/438	missense_variant c.253C>A p.Leu85Ile	PA3154	wzy	B-band O-antigen polymerase	85	missense	non-synonymous	1937	1937
GCF_003836725	NC_002516	3538885	snp	T	C	C:20 T:0	CDS	-	240/1317	80/438	synonymous_variant c.240A>G p.Leu80Leu	PA3154	wzy	B-band O-antigen polymerase	80	synonymous	synonymous	1937	1937
GCF_003836725	NC_002516	3538921	snp	C	T	T:20 C:0	CDS	-	204/1317	68/438	synonymous_variant c.204G>A p.Gly68Gly	PA3154	wzy	B-band O-antigen polymerase	68	synonymous	synonymous	1937	1937
GCF_003836725	NC_002516	3538936	snp	G	A	A:20 G:0	CDS	-	189/1317	63/438	synonymous_variant c.189C>T p.Ala63Ala	PA3154	wzy	B-band O-antigen polymerase	63	synonymous	synonymous	1937	1937
GCF_003836725	NC_002516	3539051	complex	GTCG	ATCA	ATCA:20 GTCG:0	CDS	-	74/1317	24/438	missense_variant c.71_74delCGACinsTGAT p.AlaThr24ValIle	PA3154	wzy	B-band O-antigen polymerase	24	missense	non-synonymous	1937	1937
GCF_003836725	NC_002516	3539062	snp	G	A	A:20 G:0	CDS	-	63/1317	21/438	synonymous_variant c.63C>T p.Phe21Phe	PA3154	wzy	B-band O-antigen polymerase	21	synonymous	synonymous	1937	1937
GCF_003836815	NC_002516	3537859	snp	G	A	A:20 G:0	CDS	-	1266/1317	422/438	synonymous_variant c.1266C>T p.Phe422Phe	PA3154	wzy	B-band O-antigen polymerase	422	synonymous	synonymous	1993	1993
GCF_003836815	NC_002516	3537967	snp	A	G	G:20 A:0	CDS	-	1158/1317	386/438	synonymous_variant c.1158T>C p.Tyr386Tyr	PA3154	wzy	B-band O-antigen polymerase	386	synonymous	synonymous	1993	1993
GCF_003836815	NC_002516	3537999	snp	C	T	T:20 C:0	CDS	-	1126/1317	376/438	missense_variant c.1126G>A p.Val376Ile	PA3154	wzy	B-band O-antigen polymerase	376	missense	non-synonymous	1993	1993
GCF_003836815	NC_002516	3538036	snp	C	T	T:20 C:0	CDS	-	1089/1317	363/438	synonymous_variant c.1089G>A p.Val363Val	PA3154	wzy	B-band O-antigen polymerase	363	synonymous	synonymous	1993	1993
GCF_003836815	NC_002516	3538135	snp	C	T	T:20 C:0	CDS	-	990/1317	330/438	synonymous_variant c.990G>A p.Glu330Glu	PA3154	wzy	B-band O-antigen polymerase	330	synonymous	synonymous	1993	1993
GCF_003836815	NC_002516	3538147	snp	C	A	A:20 C:0	CDS	-	978/1317	326/438	missense_variant c.978G>T p.Gln326His	PA3154	wzy	B-band O-antigen polymerase	326	missense	non-synonymous	1993	1993
GCF_003836815	NC_002516	3538167	snp	A	G	G:20 A:0	CDS	-	958/1317	320/438	synonymous_variant c.958T>C p.Leu320Leu	PA3154	wzy	B-band O-antigen polymerase	320	synonymous	synonymous	1993	1993
GCF_003836815	NC_002516	3538300	snp	T	C	C:20 T:0	CDS	-	825/1317	275/438	synonymous_variant c.825A>G p.Glu275Glu	PA3154	wzy	B-band O-antigen polymerase	275	synonymous	synonymous	1993	1993
GCF_003836815	NC_002516	3538341	snp	C	T	T:20 C:0	CDS	-	784/1317	262/438	missense_variant c.784G>A p.Val262Ile	PA3154	wzy	B-band O-antigen polymerase	262	missense	non-synonymous	1993	1993
GCF_003836815	NC_002516	3538580	snp	A	G	G:20 A:0	CDS	-	545/1317	182/438	missense_variant c.545T>C p.Val182Ala	PA3154	wzy	B-band O-antigen polymerase	182	missense	non-synonymous	1993	1993
GCF_003836815	NC_002516	3538621	snp	G	A	A:20 G:0	CDS	-	504/1317	168/438	synonymous_variant c.504C>T p.Asp168Asp	PA3154	wzy	B-band O-antigen polymerase	168	synonymous	synonymous	1993	1993
GCF_003836815	NC_002516	3538636	snp	A	G	G:20 A:0	CDS	-	489/1317	163/438	synonymous_variant c.489T>C p.Gly163Gly	PA3154	wzy	B-band O-antigen polymerase	163	synonymous	synonymous	1993	1993
GCF_003836815	NC_002516	3538707	snp	T	G	G:20 T:0	CDS	-	418/1317	140/438	synonymous_variant c.418A>C p.Arg140Arg	PA3154	wzy	B-band O-antigen polymerase	140	synonymous	synonymous	1993	1993
GCF_003836815	NC_002516	3538872	snp	G	T	T:20 G:0	CDS	-	253/1317	85/438	missense_variant c.253C>A p.Leu85Ile	PA3154	wzy	B-band O-antigen polymerase	85	missense	non-synonymous	1993	1993
GCF_003836815	NC_002516	3538885	snp	T	C	C:20 T:0	CDS	-	240/1317	80/438	synonymous_variant c.240A>G p.Leu80Leu	PA3154	wzy	B-band O-antigen polymerase	80	synonymous	synonymous	1993	1993
GCF_003836815	NC_002516	3538921	snp	C	T	T:20 C:0	CDS	-	204/1317	68/438	synonymous_variant c.204G>A p.Gly68Gly	PA3154	wzy	B-band O-antigen polymerase	68	synonymous	synonymous	1993	1993
GCF_003836815	NC_002516	3538936	snp	G	A	A:20 G:0	CDS	-	189/1317	63/438	synonymous_variant c.189C>T p.Ala63Ala	PA3154	wzy	B-band O-antigen polymerase	63	synonymous	synonymous	1993	1993
GCF_003836815	NC_002516	3539051	complex	GTCG	ATCA	ATCA:20 GTCG:0	CDS	-	74/1317	24/438	missense_variant c.71_74delCGACinsTGAT p.AlaThr24ValIle	PA3154	wzy	B-band O-antigen polymerase	24	missense	non-synonymous	1993	1993
GCF_003836815	NC_002516	3539062	snp	G	A	A:20 G:0	CDS	-	63/1317	21/438	synonymous_variant c.63C>T p.Phe21Phe	PA3154	wzy	B-band O-antigen polymerase	21	synonymous	synonymous	1993	1993
GCF_003837055	NC_002516	3538685	snp	G	T	T:20 G:0	CDS	-	440/1317	147/438	stop_gained c.440C>A p.Ser147*	PA3154	wzy	B-band O-antigen polymerase	147	stop_gained	non-synonymous	2012-08-15	2012
GCF_003837505	NC_002516	3538300	snp	T	C	C:20 T:0	CDS	-	825/1317	275/438	synonymous_variant c.825A>G p.Glu275Glu	PA3154	wzy	B-band O-antigen polymerase	275	synonymous	synonymous	2004	2004
GCF_003837505	NC_002516	3538426	snp	C	T	T:20 C:0	CDS	-	699/1317	233/438	synonymous_variant c.699G>A p.Gln233Gln	PA3154	wzy	B-band O-antigen polymerase	233	synonymous	synonymous	2004	2004
GCF_003837525	NC_002516	3538300	snp	T	C	C:20 T:0	CDS	-	825/1317	275/438	synonymous_variant c.825A>G p.Glu275Glu	PA3154	wzy	B-band O-antigen polymerase	275	synonymous	synonymous	1950	1950
GCF_003838645	NC_002516	3537859	snp	G	A	A:20 G:0	CDS	-	1266/1317	422/438	synonymous_variant c.1266C>T p.Phe422Phe	PA3154	wzy	B-band O-antigen polymerase	422	synonymous	synonymous	2009	2009
GCF_003838645	NC_002516	3537967	snp	A	G	G:20 A:0	CDS	-	1158/1317	386/438	synonymous_variant c.1158T>C p.Tyr386Tyr	PA3154	wzy	B-band O-antigen polymerase	386	synonymous	synonymous	2009	2009
GCF_003838645	NC_002516	3537999	snp	C	T	T:20 C:0	CDS	-	1126/1317	376/438	missense_variant c.1126G>A p.Val376Ile	PA3154	wzy	B-band O-antigen polymerase	376	missense	non-synonymous	2009	2009
GCF_003838645	NC_002516	3538036	snp	C	T	T:20 C:0	CDS	-	1089/1317	363/438	synonymous_variant c.1089G>A p.Val363Val	PA3154	wzy	B-band O-antigen polymerase	363	synonymous	synonymous	2009	2009
GCF_003838645	NC_002516	3538135	snp	C	T	T:20 C:0	CDS	-	990/1317	330/438	synonymous_variant c.990G>A p.Glu330Glu	PA3154	wzy	B-band O-antigen polymerase	330	synonymous	synonymous	2009	2009
GCF_003838645	NC_002516	3538147	snp	C	A	A:20 C:0	CDS	-	978/1317	326/438	missense_variant c.978G>T p.Gln326His	PA3154	wzy	B-band O-antigen polymerase	326	missense	non-synonymous	2009	2009
GCF_003838645	NC_002516	3538195	snp	G	A	A:20 G:0	CDS	-	930/1317	310/438	synonymous_variant c.930C>T p.Phe310Phe	PA3154	wzy	B-band O-antigen polymerase	310	synonymous	synonymous	2009	2009
GCF_003838645	NC_002516	3538300	snp	T	C	C:20 T:0	CDS	-	825/1317	275/438	synonymous_variant c.825A>G p.Glu275Glu	PA3154	wzy	B-band O-antigen polymerase	275	synonymous	synonymous	2009	2009
GCF_003838645	NC_002516	3538341	snp	C	T	T:20 C:0	CDS	-	784/1317	262/438	missense_variant c.784G>A p.Val262Ile	PA3154	wzy	B-band O-antigen polymerase	262	missense	non-synonymous	2009	2009
GCF_003838645	NC_002516	3538580	snp	A	G	G:20 A:0	CDS	-	545/1317	182/438	missense_variant c.545T>C p.Val182Ala	PA3154	wzy	B-band O-antigen polymerase	182	missense	non-synonymous	2009	2009
GCF_003838645	NC_002516	3538636	snp	A	G	G:20 A:0	CDS	-	489/1317	163/438	synonymous_variant c.489T>C p.Gly163Gly	PA3154	wzy	B-band O-antigen polymerase	163	synonymous	synonymous	2009	2009
GCF_003838645	NC_002516	3538661	snp	A	G	G:20 A:0	CDS	-	464/1317	155/438	missense_variant c.464T>C p.Val155Ala	PA3154	wzy	B-band O-antigen polymerase	155	missense	non-synonymous	2009	2009
GCF_003838645	NC_002516	3538707	snp	T	G	G:20 T:0	CDS	-	418/1317	140/438	synonymous_variant c.418A>C p.Arg140Arg	PA3154	wzy	B-band O-antigen polymerase	140	synonymous	synonymous	2009	2009
GCF_003838645	NC_002516	3538872	snp	G	T	T:20 G:0	CDS	-	253/1317	85/438	missense_variant c.253C>A p.Leu85Ile	PA3154	wzy	B-band O-antigen polymerase	85	missense	non-synonymous	2009	2009
GCF_003838645	NC_002516	3538885	snp	T	C	C:20 T:0	CDS	-	240/1317	80/438	synonymous_variant c.240A>G p.Leu80Leu	PA3154	wzy	B-band O-antigen polymerase	80	synonymous	synonymous	2009	2009
GCF_003838645	NC_002516	3538921	snp	C	T	T:20 C:0	CDS	-	204/1317	68/438	synonymous_variant c.204G>A p.Gly68Gly	PA3154	wzy	B-band O-antigen polymerase	68	synonymous	synonymous	2009	2009
GCF_003838645	NC_002516	3538936	snp	G	A	A:20 G:0	CDS	-	189/1317	63/438	synonymous_variant c.189C>T p.Ala63Ala	PA3154	wzy	B-band O-antigen polymerase	63	synonymous	synonymous	2009	2009
GCF_003838645	NC_002516	3539051	complex	GTCG	ATCA	ATCA:20 GTCG:0	CDS	-	74/1317	24/438	missense_variant c.71_74delCGACinsTGAT p.AlaThr24ValIle	PA3154	wzy	B-band O-antigen polymerase	24	missense	non-synonymous	2009	2009
GCF_003838685	NC_002516	3537859	snp	G	A	A:20 G:0	CDS	-	1266/1317	422/438	synonymous_variant c.1266C>T p.Phe422Phe	PA3154	wzy	B-band O-antigen polymerase	422	synonymous	synonymous	2008	2008
GCF_003838685	NC_002516	3537967	snp	A	G	G:20 A:0	CDS	-	1158/1317	386/438	synonymous_variant c.1158T>C p.Tyr386Tyr	PA3154	wzy	B-band O-antigen polymerase	386	synonymous	synonymous	2008	2008
GCF_003838685	NC_002516	3537999	snp	C	T	T:20 C:0	CDS	-	1126/1317	376/438	missense_variant c.1126G>A p.Val376Ile	PA3154	wzy	B-band O-antigen polymerase	376	missense	non-synonymous	2008	2008
GCF_003838685	NC_002516	3538036	snp	C	T	T:20 C:0	CDS	-	1089/1317	363/438	synonymous_variant c.1089G>A p.Val363Val	PA3154	wzy	B-band O-antigen polymerase	363	synonymous	synonymous	2008	2008
GCF_003838685	NC_002516	3538135	snp	C	T	T:20 C:0	CDS	-	990/1317	330/438	synonymous_variant c.990G>A p.Glu330Glu	PA3154	wzy	B-band O-antigen polymerase	330	synonymous	synonymous	2008	2008
GCF_003838685	NC_002516	3538147	snp	C	A	A:20 C:0	CDS	-	978/1317	326/438	missense_variant c.978G>T p.Gln326His	PA3154	wzy	B-band O-antigen polymerase	326	missense	non-synonymous	2008	2008
GCF_003838685	NC_002516	3538195	snp	G	A	A:20 G:0	CDS	-	930/1317	310/438	synonymous_variant c.930C>T p.Phe310Phe	PA3154	wzy	B-band O-antigen polymerase	310	synonymous	synonymous	2008	2008
GCF_003838685	NC_002516	3538300	snp	T	C	C:20 T:0	CDS	-	825/1317	275/438	synonymous_variant c.825A>G p.Glu275Glu	PA3154	wzy	B-band O-antigen polymerase	275	synonymous	synonymous	2008	2008
GCF_003838685	NC_002516	3538341	snp	C	T	T:20 C:0	CDS	-	784/1317	262/438	missense_variant c.784G>A p.Val262Ile	PA3154	wzy	B-band O-antigen polymerase	262	missense	non-synonymous	2008	2008
GCF_003838685	NC_002516	3538580	snp	A	G	G:20 A:0	CDS	-	545/1317	182/438	missense_variant c.545T>C p.Val182Ala	PA3154	wzy	B-band O-antigen polymerase	182	missense	non-synonymous	2008	2008
GCF_003838685	NC_002516	3538636	snp	A	G	G:20 A:0	CDS	-	489/1317	163/438	synonymous_variant c.489T>C p.Gly163Gly	PA3154	wzy	B-band O-antigen polymerase	163	synonymous	synonymous	2008	2008
GCF_003838685	NC_002516	3538661	snp	A	G	G:20 A:0	CDS	-	464/1317	155/438	missense_variant c.464T>C p.Val155Ala	PA3154	wzy	B-band O-antigen polymerase	155	missense	non-synonymous	2008	2008
GCF_003838685	NC_002516	3538707	snp	T	G	G:20 T:0	CDS	-	418/1317	140/438	synonymous_variant c.418A>C p.Arg140Arg	PA3154	wzy	B-band O-antigen polymerase	140	synonymous	synonymous	2008	2008
GCF_003838685	NC_002516	3538872	snp	G	T	T:20 G:0	CDS	-	253/1317	85/438	missense_variant c.253C>A p.Leu85Ile	PA3154	wzy	B-band O-antigen polymerase	85	missense	non-synonymous	2008	2008
GCF_003838685	NC_002516	3538885	snp	T	C	C:20 T:0	CDS	-	240/1317	80/438	synonymous_variant c.240A>G p.Leu80Leu	PA3154	wzy	B-band O-antigen polymerase	80	synonymous	synonymous	2008	2008
GCF_003838685	NC_002516	3538921	snp	C	T	T:20 C:0	CDS	-	204/1317	68/438	synonymous_variant c.204G>A p.Gly68Gly	PA3154	wzy	B-band O-antigen polymerase	68	synonymous	synonymous	2008	2008
GCF_003838685	NC_002516	3538936	snp	G	A	A:20 G:0	CDS	-	189/1317	63/438	synonymous_variant c.189C>T p.Ala63Ala	PA3154	wzy	B-band O-antigen polymerase	63	synonymous	synonymous	2008	2008
GCF_003838685	NC_002516	3539051	complex	GTCG	ATCA	ATCA:20 GTCG:0	CDS	-	74/1317	24/438	missense_variant c.71_74delCGACinsTGAT p.AlaThr24ValIle	PA3154	wzy	B-band O-antigen polymerase	24	missense	non-synonymous	2008	2008
GCF_003839065	NC_002516	3538300	snp	T	C	C:20 T:0	CDS	-	825/1317	275/438	synonymous_variant c.825A>G p.Glu275Glu	PA3154	wzy	B-band O-antigen polymerase	275	synonymous	synonymous	2008	2008
GCF_003839145	NC_002516	3538070	ins	AA	ATA	ATA:18 AA:0	CDS	-	1054/1317	352/438	frameshift_variant c.1054_1055insA p.Phe352fs	PA3154	wzy	B-band O-antigen polymerase	352	frameshift	non-synonymous	2007	2007
GCF_003839145	NC_002516	3538300	snp	T	C	C:20 T:0	CDS	-	825/1317	275/438	synonymous_variant c.825A>G p.Glu275Glu	PA3154	wzy	B-band O-antigen polymerase	275	synonymous	synonymous	2007	2007
GCF_003839165	NC_002516	3538300	snp	T	C	C:20 T:0	CDS	-	825/1317	275/438	synonymous_variant c.825A>G p.Glu275Glu	PA3154	wzy	B-band O-antigen polymerase	275	synonymous	synonymous	2008	2008
GCF_003839165	NC_002516	3538575	snp	C	A	A:20 C:0	CDS	-	550/1317	184/438	missense_variant c.550G>T p.Ala184Ser	PA3154	wzy	B-band O-antigen polymerase	184	missense	non-synonymous	2008	2008
GCF_003839505	NC_002516	3538300	snp	T	C	C:20 T:0	CDS	-	825/1317	275/438	synonymous_variant c.825A>G p.Glu275Glu	PA3154	wzy	B-band O-antigen polymerase	275	synonymous	synonymous	2007	2007
GCF_003839525	NC_002516	3538300	snp	T	C	C:20 T:0	CDS	-	825/1317	275/438	synonymous_variant c.825A>G p.Glu275Glu	PA3154	wzy	B-band O-antigen polymerase	275	synonymous	synonymous	2009	2009
GCF_003839565	NC_002516	3538300	snp	T	C	C:20 T:0	CDS	-	825/1317	275/438	synonymous_variant c.825A>G p.Glu275Glu	PA3154	wzy	B-band O-antigen polymerase	275	synonymous	synonymous	2008	2008
GCF_003840285	NC_002516	3537859	snp	G	A	A:20 G:0	CDS	-	1266/1317	422/438	synonymous_variant c.1266C>T p.Phe422Phe	PA3154	wzy	B-band O-antigen polymerase	422	synonymous	synonymous	2008	2008
GCF_003840285	NC_002516	3537967	snp	A	G	G:20 A:0	CDS	-	1158/1317	386/438	synonymous_variant c.1158T>C p.Tyr386Tyr	PA3154	wzy	B-band O-antigen polymerase	386	synonymous	synonymous	2008	2008
GCF_003840285	NC_002516	3537999	snp	C	T	T:20 C:0	CDS	-	1126/1317	376/438	missense_variant c.1126G>A p.Val376Ile	PA3154	wzy	B-band O-antigen polymerase	376	missense	non-synonymous	2008	2008
GCF_003840285	NC_002516	3538036	snp	C	T	T:20 C:0	CDS	-	1089/1317	363/438	synonymous_variant c.1089G>A p.Val363Val	PA3154	wzy	B-band O-antigen polymerase	363	synonymous	synonymous	2008	2008
GCF_003840285	NC_002516	3538135	snp	C	T	T:20 C:0	CDS	-	990/1317	330/438	synonymous_variant c.990G>A p.Glu330Glu	PA3154	wzy	B-band O-antigen polymerase	330	synonymous	synonymous	2008	2008
GCF_003840285	NC_002516	3538147	snp	C	A	A:20 C:0	CDS	-	978/1317	326/438	missense_variant c.978G>T p.Gln326His	PA3154	wzy	B-band O-antigen polymerase	326	missense	non-synonymous	2008	2008
GCF_003840285	NC_002516	3538195	snp	G	A	A:20 G:0	CDS	-	930/1317	310/438	synonymous_variant c.930C>T p.Phe310Phe	PA3154	wzy	B-band O-antigen polymerase	310	synonymous	synonymous	2008	2008
GCF_003840285	NC_002516	3538300	snp	T	C	C:20 T:0	CDS	-	825/1317	275/438	synonymous_variant c.825A>G p.Glu275Glu	PA3154	wzy	B-band O-antigen polymerase	275	synonymous	synonymous	2008	2008
GCF_003840285	NC_002516	3538341	snp	C	T	T:20 C:0	CDS	-	784/1317	262/438	missense_variant c.784G>A p.Val262Ile	PA3154	wzy	B-band O-antigen polymerase	262	missense	non-synonymous	2008	2008
GCF_003840285	NC_002516	3538580	snp	A	G	G:20 A:0	CDS	-	545/1317	182/438	missense_variant c.545T>C p.Val182Ala	PA3154	wzy	B-band O-antigen polymerase	182	missense	non-synonymous	2008	2008
GCF_003840285	NC_002516	3538636	snp	A	G	G:20 A:0	CDS	-	489/1317	163/438	synonymous_variant c.489T>C p.Gly163Gly	PA3154	wzy	B-band O-antigen polymerase	163	synonymous	synonymous	2008	2008
GCF_003840285	NC_002516	3538661	snp	A	G	G:20 A:0	CDS	-	464/1317	155/438	missense_variant c.464T>C p.Val155Ala	PA3154	wzy	B-band O-antigen polymerase	155	missense	non-synonymous	2008	2008
GCF_003840285	NC_002516	3538707	snp	T	G	G:20 T:0	CDS	-	418/1317	140/438	synonymous_variant c.418A>C p.Arg140Arg	PA3154	wzy	B-band O-antigen polymerase	140	synonymous	synonymous	2008	2008
GCF_003840285	NC_002516	3538872	snp	G	T	T:20 G:0	CDS	-	253/1317	85/438	missense_variant c.253C>A p.Leu85Ile	PA3154	wzy	B-band O-antigen polymerase	85	missense	non-synonymous	2008	2008
GCF_003840285	NC_002516	3538885	snp	T	C	C:20 T:0	CDS	-	240/1317	80/438	synonymous_variant c.240A>G p.Leu80Leu	PA3154	wzy	B-band O-antigen polymerase	80	synonymous	synonymous	2008	2008
GCF_003840285	NC_002516	3538921	snp	C	T	T:20 C:0	CDS	-	204/1317	68/438	synonymous_variant c.204G>A p.Gly68Gly	PA3154	wzy	B-band O-antigen polymerase	68	synonymous	synonymous	2008	2008
GCF_003840285	NC_002516	3538936	snp	G	A	A:20 G:0	CDS	-	189/1317	63/438	synonymous_variant c.189C>T p.Ala63Ala	PA3154	wzy	B-band O-antigen polymerase	63	synonymous	synonymous	2008	2008
GCF_003840285	NC_002516	3539051	complex	GTCG	ATCA	ATCA:20 GTCG:0	CDS	-	74/1317	24/438	missense_variant c.71_74delCGACinsTGAT p.AlaThr24ValIle	PA3154	wzy	B-band O-antigen polymerase	24	missense	non-synonymous	2008	2008
GCF_003840445	NC_002516	3538300	snp	T	C	C:20 T:0	CDS	-	825/1317	275/438	synonymous_variant c.825A>G p.Glu275Glu	PA3154	wzy	B-band O-antigen polymerase	275	synonymous	synonymous	2002	2002
GCF_003840635	NC_002516	3537859	snp	G	A	A:20 G:0	CDS	-	1266/1317	422/438	synonymous_variant c.1266C>T p.Phe422Phe	PA3154	wzy	B-band O-antigen polymerase	422	synonymous	synonymous	2008	2008
GCF_003840635	NC_002516	3537967	snp	A	G	G:20 A:0	CDS	-	1158/1317	386/438	synonymous_variant c.1158T>C p.Tyr386Tyr	PA3154	wzy	B-band O-antigen polymerase	386	synonymous	synonymous	2008	2008
GCF_003840635	NC_002516	3537999	snp	C	T	T:20 C:0	CDS	-	1126/1317	376/438	missense_variant c.1126G>A p.Val376Ile	PA3154	wzy	B-band O-antigen polymerase	376	missense	non-synonymous	2008	2008
GCF_003840635	NC_002516	3538036	snp	C	T	T:20 C:0	CDS	-	1089/1317	363/438	synonymous_variant c.1089G>A p.Val363Val	PA3154	wzy	B-band O-antigen polymerase	363	synonymous	synonymous	2008	2008
GCF_003840635	NC_002516	3538135	snp	C	T	T:20 C:0	CDS	-	990/1317	330/438	synonymous_variant c.990G>A p.Glu330Glu	PA3154	wzy	B-band O-antigen polymerase	330	synonymous	synonymous	2008	2008
GCF_003840635	NC_002516	3538147	snp	C	A	A:20 C:0	CDS	-	978/1317	326/438	missense_variant c.978G>T p.Gln326His	PA3154	wzy	B-band O-antigen polymerase	326	missense	non-synonymous	2008	2008
GCF_003840635	NC_002516	3538195	snp	G	A	A:20 G:0	CDS	-	930/1317	310/438	synonymous_variant c.930C>T p.Phe310Phe	PA3154	wzy	B-band O-antigen polymerase	310	synonymous	synonymous	2008	2008
GCF_003840635	NC_002516	3538300	snp	T	C	C:20 T:0	CDS	-	825/1317	275/438	synonymous_variant c.825A>G p.Glu275Glu	PA3154	wzy	B-band O-antigen polymerase	275	synonymous	synonymous	2008	2008
GCF_003840635	NC_002516	3538341	snp	C	T	T:20 C:0	CDS	-	784/1317	262/438	missense_variant c.784G>A p.Val262Ile	PA3154	wzy	B-band O-antigen polymerase	262	missense	non-synonymous	2008	2008
GCF_003840635	NC_002516	3538580	snp	A	G	G:20 A:0	CDS	-	545/1317	182/438	missense_variant c.545T>C p.Val182Ala	PA3154	wzy	B-band O-antigen polymerase	182	missense	non-synonymous	2008	2008
GCF_003840635	NC_002516	3538636	snp	A	G	G:20 A:0	CDS	-	489/1317	163/438	synonymous_variant c.489T>C p.Gly163Gly	PA3154	wzy	B-band O-antigen polymerase	163	synonymous	synonymous	2008	2008
GCF_003840635	NC_002516	3538661	snp	A	G	G:20 A:0	CDS	-	464/1317	155/438	missense_variant c.464T>C p.Val155Ala	PA3154	wzy	B-band O-antigen polymerase	155	missense	non-synonymous	2008	2008
GCF_003840635	NC_002516	3538707	snp	T	G	G:20 T:0	CDS	-	418/1317	140/438	synonymous_variant c.418A>C p.Arg140Arg	PA3154	wzy	B-band O-antigen polymerase	140	synonymous	synonymous	2008	2008
GCF_003840635	NC_002516	3538872	snp	G	T	T:20 G:0	CDS	-	253/1317	85/438	missense_variant c.253C>A p.Leu85Ile	PA3154	wzy	B-band O-antigen polymerase	85	missense	non-synonymous	2008	2008
GCF_003840635	NC_002516	3538885	snp	T	C	C:20 T:0	CDS	-	240/1317	80/438	synonymous_variant c.240A>G p.Leu80Leu	PA3154	wzy	B-band O-antigen polymerase	80	synonymous	synonymous	2008	2008
GCF_003840635	NC_002516	3538921	snp	C	T	T:20 C:0	CDS	-	204/1317	68/438	synonymous_variant c.204G>A p.Gly68Gly	PA3154	wzy	B-band O-antigen polymerase	68	synonymous	synonymous	2008	2008
GCF_003840635	NC_002516	3538936	snp	G	A	A:20 G:0	CDS	-	189/1317	63/438	synonymous_variant c.189C>T p.Ala63Ala	PA3154	wzy	B-band O-antigen polymerase	63	synonymous	synonymous	2008	2008
GCF_003840635	NC_002516	3539051	complex	GTCG	ATCA	ATCA:20 GTCG:0	CDS	-	74/1317	24/438	missense_variant c.71_74delCGACinsTGAT p.AlaThr24ValIle	PA3154	wzy	B-band O-antigen polymerase	24	missense	non-synonymous	2008	2008
GCF_003840685	NC_002516	3538300	snp	T	C	C:20 T:0	CDS	-	825/1317	275/438	synonymous_variant c.825A>G p.Glu275Glu	PA3154	wzy	B-band O-antigen polymerase	275	synonymous	synonymous	2008	2008
GCF_003840715	NC_002516	3537859	snp	G	A	A:20 G:0	CDS	-	1266/1317	422/438	synonymous_variant c.1266C>T p.Phe422Phe	PA3154	wzy	B-band O-antigen polymerase	422	synonymous	synonymous	2009	2009
GCF_003840715	NC_002516	3537967	snp	A	G	G:20 A:0	CDS	-	1158/1317	386/438	synonymous_variant c.1158T>C p.Tyr386Tyr	PA3154	wzy	B-band O-antigen polymerase	386	synonymous	synonymous	2009	2009
GCF_003840715	NC_002516	3537999	snp	C	T	T:20 C:0	CDS	-	1126/1317	376/438	missense_variant c.1126G>A p.Val376Ile	PA3154	wzy	B-band O-antigen polymerase	376	missense	non-synonymous	2009	2009
GCF_003840715	NC_002516	3538036	snp	C	T	T:20 C:0	CDS	-	1089/1317	363/438	synonymous_variant c.1089G>A p.Val363Val	PA3154	wzy	B-band O-antigen polymerase	363	synonymous	synonymous	2009	2009
GCF_003840715	NC_002516	3538135	snp	C	T	T:20 C:0	CDS	-	990/1317	330/438	synonymous_variant c.990G>A p.Glu330Glu	PA3154	wzy	B-band O-antigen polymerase	330	synonymous	synonymous	2009	2009
GCF_003840715	NC_002516	3538147	snp	C	A	A:20 C:0	CDS	-	978/1317	326/438	missense_variant c.978G>T p.Gln326His	PA3154	wzy	B-band O-antigen polymerase	326	missense	non-synonymous	2009	2009
GCF_003840715	NC_002516	3538195	snp	G	A	A:20 G:0	CDS	-	930/1317	310/438	synonymous_variant c.930C>T p.Phe310Phe	PA3154	wzy	B-band O-antigen polymerase	310	synonymous	synonymous	2009	2009
GCF_003840715	NC_002516	3538300	snp	T	C	C:20 T:0	CDS	-	825/1317	275/438	synonymous_variant c.825A>G p.Glu275Glu	PA3154	wzy	B-band O-antigen polymerase	275	synonymous	synonymous	2009	2009
GCF_003840715	NC_002516	3538341	snp	C	T	T:20 C:0	CDS	-	784/1317	262/438	missense_variant c.784G>A p.Val262Ile	PA3154	wzy	B-band O-antigen polymerase	262	missense	non-synonymous	2009	2009
GCF_003840715	NC_002516	3538580	snp	A	G	G:20 A:0	CDS	-	545/1317	182/438	missense_variant c.545T>C p.Val182Ala	PA3154	wzy	B-band O-antigen polymerase	182	missense	non-synonymous	2009	2009
GCF_003840715	NC_002516	3538636	snp	A	G	G:20 A:0	CDS	-	489/1317	163/438	synonymous_variant c.489T>C p.Gly163Gly	PA3154	wzy	B-band O-antigen polymerase	163	synonymous	synonymous	2009	2009
GCF_003840715	NC_002516	3538661	snp	A	G	G:20 A:0	CDS	-	464/1317	155/438	missense_variant c.464T>C p.Val155Ala	PA3154	wzy	B-band O-antigen polymerase	155	missense	non-synonymous	2009	2009
GCF_003840715	NC_002516	3538707	snp	T	G	G:20 T:0	CDS	-	418/1317	140/438	synonymous_variant c.418A>C p.Arg140Arg	PA3154	wzy	B-band O-antigen polymerase	140	synonymous	synonymous	2009	2009
GCF_003840715	NC_002516	3538872	snp	G	T	T:20 G:0	CDS	-	253/1317	85/438	missense_variant c.253C>A p.Leu85Ile	PA3154	wzy	B-band O-antigen polymerase	85	missense	non-synonymous	2009	2009
GCF_003840715	NC_002516	3538885	snp	T	C	C:20 T:0	CDS	-	240/1317	80/438	synonymous_variant c.240A>G p.Leu80Leu	PA3154	wzy	B-band O-antigen polymerase	80	synonymous	synonymous	2009	2009
GCF_003840715	NC_002516	3538921	snp	C	T	T:20 C:0	CDS	-	204/1317	68/438	synonymous_variant c.204G>A p.Gly68Gly	PA3154	wzy	B-band O-antigen polymerase	68	synonymous	synonymous	2009	2009
GCF_003840715	NC_002516	3538936	snp	G	A	A:20 G:0	CDS	-	189/1317	63/438	synonymous_variant c.189C>T p.Ala63Ala	PA3154	wzy	B-band O-antigen polymerase	63	synonymous	synonymous	2009	2009
GCF_003840715	NC_002516	3539051	complex	GTCG	ATCA	ATCA:20 GTCG:0	CDS	-	74/1317	24/438	missense_variant c.71_74delCGACinsTGAT p.AlaThr24ValIle	PA3154	wzy	B-band O-antigen polymerase	24	missense	non-synonymous	2009	2009
GCF_003840835	NC_002516	3538300	snp	T	C	C:20 T:0	CDS	-	825/1317	275/438	synonymous_variant c.825A>G p.Glu275Glu	PA3154	wzy	B-band O-antigen polymerase	275	synonymous	synonymous	2006	2006
GCF_003840945	NC_002516	3538300	snp	T	C	C:20 T:0	CDS	-	825/1317	275/438	synonymous_variant c.825A>G p.Glu275Glu	PA3154	wzy	B-band O-antigen polymerase	275	synonymous	synonymous	2008	2008
GCF_003858115	NC_002516	3537859	snp	G	A	A:20 G:0	CDS	-	1266/1317	422/438	synonymous_variant c.1266C>T p.Phe422Phe	PA3154	wzy	B-band O-antigen polymerase	422	synonymous	synonymous	2005-11-11	2005
GCF_003858115	NC_002516	3537967	snp	A	G	G:20 A:0	CDS	-	1158/1317	386/438	synonymous_variant c.1158T>C p.Tyr386Tyr	PA3154	wzy	B-band O-antigen polymerase	386	synonymous	synonymous	2005-11-11	2005
GCF_003858115	NC_002516	3537999	snp	C	T	T:20 C:0	CDS	-	1126/1317	376/438	missense_variant c.1126G>A p.Val376Ile	PA3154	wzy	B-band O-antigen polymerase	376	missense	non-synonymous	2005-11-11	2005
GCF_003858115	NC_002516	3538036	snp	C	T	T:20 C:0	CDS	-	1089/1317	363/438	synonymous_variant c.1089G>A p.Val363Val	PA3154	wzy	B-band O-antigen polymerase	363	synonymous	synonymous	2005-11-11	2005
GCF_003858115	NC_002516	3538135	snp	C	T	T:20 C:0	CDS	-	990/1317	330/438	synonymous_variant c.990G>A p.Glu330Glu	PA3154	wzy	B-band O-antigen polymerase	330	synonymous	synonymous	2005-11-11	2005
GCF_003858115	NC_002516	3538147	snp	C	A	A:20 C:0	CDS	-	978/1317	326/438	missense_variant c.978G>T p.Gln326His	PA3154	wzy	B-band O-antigen polymerase	326	missense	non-synonymous	2005-11-11	2005
GCF_003858115	NC_002516	3538195	snp	G	A	A:20 G:0	CDS	-	930/1317	310/438	synonymous_variant c.930C>T p.Phe310Phe	PA3154	wzy	B-band O-antigen polymerase	310	synonymous	synonymous	2005-11-11	2005
GCF_003858115	NC_002516	3538220	ins	GCCCCCA	GCCCCCCA	GCCCCCCA:20 GCCCCCA:0	CDS	-	899/1317	300/438	frameshift_variant c.899_900insG p.Ala302fs	PA3154	wzy	B-band O-antigen polymerase	300	frameshift	non-synonymous	2005-11-11	2005
GCF_003858115	NC_002516	3538300	snp	T	C	C:20 T:0	CDS	-	825/1317	275/438	synonymous_variant c.825A>G p.Glu275Glu	PA3154	wzy	B-band O-antigen polymerase	275	synonymous	synonymous	2005-11-11	2005
GCF_003858115	NC_002516	3538341	snp	C	T	T:20 C:0	CDS	-	784/1317	262/438	missense_variant c.784G>A p.Val262Ile	PA3154	wzy	B-band O-antigen polymerase	262	missense	non-synonymous	2005-11-11	2005
GCF_003858115	NC_002516	3538580	snp	A	G	G:20 A:0	CDS	-	545/1317	182/438	missense_variant c.545T>C p.Val182Ala	PA3154	wzy	B-band O-antigen polymerase	182	missense	non-synonymous	2005-11-11	2005
GCF_003858115	NC_002516	3538636	snp	A	G	G:20 A:0	CDS	-	489/1317	163/438	synonymous_variant c.489T>C p.Gly163Gly	PA3154	wzy	B-band O-antigen polymerase	163	synonymous	synonymous	2005-11-11	2005
GCF_003858115	NC_002516	3538661	snp	A	G	G:20 A:0	CDS	-	464/1317	155/438	missense_variant c.464T>C p.Val155Ala	PA3154	wzy	B-band O-antigen polymerase	155	missense	non-synonymous	2005-11-11	2005
GCF_003858115	NC_002516	3538707	snp	T	G	G:20 T:0	CDS	-	418/1317	140/438	synonymous_variant c.418A>C p.Arg140Arg	PA3154	wzy	B-band O-antigen polymerase	140	synonymous	synonymous	2005-11-11	2005
GCF_003858115	NC_002516	3538872	snp	G	T	T:20 G:0	CDS	-	253/1317	85/438	missense_variant c.253C>A p.Leu85Ile	PA3154	wzy	B-band O-antigen polymerase	85	missense	non-synonymous	2005-11-11	2005
GCF_003858115	NC_002516	3538885	snp	T	C	C:20 T:0	CDS	-	240/1317	80/438	synonymous_variant c.240A>G p.Leu80Leu	PA3154	wzy	B-band O-antigen polymerase	80	synonymous	synonymous	2005-11-11	2005
GCF_003858115	NC_002516	3538921	snp	C	T	T:20 C:0	CDS	-	204/1317	68/438	synonymous_variant c.204G>A p.Gly68Gly	PA3154	wzy	B-band O-antigen polymerase	68	synonymous	synonymous	2005-11-11	2005
GCF_003858115	NC_002516	3538936	snp	G	A	A:20 G:0	CDS	-	189/1317	63/438	synonymous_variant c.189C>T p.Ala63Ala	PA3154	wzy	B-band O-antigen polymerase	63	synonymous	synonymous	2005-11-11	2005
GCF_003858115	NC_002516	3539051	complex	GTCG	ATCA	ATCA:20 GTCG:0	CDS	-	74/1317	24/438	missense_variant c.71_74delCGACinsTGAT p.AlaThr24ValIle	PA3154	wzy	B-band O-antigen polymerase	24	missense	non-synonymous	2005-11-11	2005
GCF_003973785	NC_002516	3538300	snp	T	C	C:20 T:0	CDS	-	825/1317	275/438	synonymous_variant c.825A>G p.Glu275Glu	PA3154	wzy	B-band O-antigen polymerase	275	synonymous	synonymous	Unknown	Unknown
GCF_003974345	NC_002516	3538300	snp	T	C	C:20 T:0	CDS	-	825/1317	275/438	synonymous_variant c.825A>G p.Glu275Glu	PA3154	wzy	B-band O-antigen polymerase	275	synonymous	synonymous	2002-12-13	2002
GCF_003974805	NC_002516	3538300	snp	T	C	C:20 T:0	CDS	-	825/1317	275/438	synonymous_variant c.825A>G p.Glu275Glu	PA3154	wzy	B-band O-antigen polymerase	275	synonymous	synonymous	1992	1992
GCF_003975135	NC_002516	3538300	snp	T	C	C:20 T:0	CDS	-	825/1317	275/438	synonymous_variant c.825A>G p.Glu275Glu	PA3154	wzy	B-band O-antigen polymerase	275	synonymous	synonymous	2013	2013
GCF_003975205	NC_002516	3538300	snp	T	C	C:20 T:0	CDS	-	825/1317	275/438	synonymous_variant c.825A>G p.Glu275Glu	PA3154	wzy	B-band O-antigen polymerase	275	synonymous	synonymous	2002	2002
GCF_003975385	NC_002516	3538300	snp	T	C	C:20 T:0	CDS	-	825/1317	275/438	synonymous_variant c.825A>G p.Glu275Glu	PA3154	wzy	B-band O-antigen polymerase	275	synonymous	synonymous	2004	2004
GCF_003975385	NC_002516	3538426	snp	C	T	T:20 C:0	CDS	-	699/1317	233/438	synonymous_variant c.699G>A p.Gln233Gln	PA3154	wzy	B-band O-antigen polymerase	233	synonymous	synonymous	2004	2004
GCF_003975935	NC_002516	3538300	snp	T	C	C:20 T:0	CDS	-	825/1317	275/438	synonymous_variant c.825A>G p.Glu275Glu	PA3154	wzy	B-band O-antigen polymerase	275	synonymous	synonymous	2013	2013
GCF_003976025	NC_002516	3537859	snp	G	A	A:20 G:0	CDS	-	1266/1317	422/438	synonymous_variant c.1266C>T p.Phe422Phe	PA3154	wzy	B-band O-antigen polymerase	422	synonymous	synonymous	2013	2013
GCF_003976025	NC_002516	3537967	snp	A	G	G:20 A:0	CDS	-	1158/1317	386/438	synonymous_variant c.1158T>C p.Tyr386Tyr	PA3154	wzy	B-band O-antigen polymerase	386	synonymous	synonymous	2013	2013
GCF_003976025	NC_002516	3537999	snp	C	T	T:20 C:0	CDS	-	1126/1317	376/438	missense_variant c.1126G>A p.Val376Ile	PA3154	wzy	B-band O-antigen polymerase	376	missense	non-synonymous	2013	2013
GCF_003976025	NC_002516	3538036	snp	C	T	T:20 C:0	CDS	-	1089/1317	363/438	synonymous_variant c.1089G>A p.Val363Val	PA3154	wzy	B-band O-antigen polymerase	363	synonymous	synonymous	2013	2013
GCF_003976025	NC_002516	3538135	snp	C	T	T:20 C:0	CDS	-	990/1317	330/438	synonymous_variant c.990G>A p.Glu330Glu	PA3154	wzy	B-band O-antigen polymerase	330	synonymous	synonymous	2013	2013
GCF_003976025	NC_002516	3538147	snp	C	A	A:20 C:0	CDS	-	978/1317	326/438	missense_variant c.978G>T p.Gln326His	PA3154	wzy	B-band O-antigen polymerase	326	missense	non-synonymous	2013	2013
GCF_003976025	NC_002516	3538195	snp	G	A	A:20 G:0	CDS	-	930/1317	310/438	synonymous_variant c.930C>T p.Phe310Phe	PA3154	wzy	B-band O-antigen polymerase	310	synonymous	synonymous	2013	2013
GCF_003976025	NC_002516	3538300	snp	T	C	C:20 T:0	CDS	-	825/1317	275/438	synonymous_variant c.825A>G p.Glu275Glu	PA3154	wzy	B-band O-antigen polymerase	275	synonymous	synonymous	2013	2013
GCF_003976025	NC_002516	3538341	snp	C	T	T:20 C:0	CDS	-	784/1317	262/438	missense_variant c.784G>A p.Val262Ile	PA3154	wzy	B-band O-antigen polymerase	262	missense	non-synonymous	2013	2013
GCF_003976025	NC_002516	3538580	snp	A	G	G:20 A:0	CDS	-	545/1317	182/438	missense_variant c.545T>C p.Val182Ala	PA3154	wzy	B-band O-antigen polymerase	182	missense	non-synonymous	2013	2013
GCF_003976025	NC_002516	3538636	snp	A	G	G:20 A:0	CDS	-	489/1317	163/438	synonymous_variant c.489T>C p.Gly163Gly	PA3154	wzy	B-band O-antigen polymerase	163	synonymous	synonymous	2013	2013
GCF_003976025	NC_002516	3538661	snp	A	G	G:20 A:0	CDS	-	464/1317	155/438	missense_variant c.464T>C p.Val155Ala	PA3154	wzy	B-band O-antigen polymerase	155	missense	non-synonymous	2013	2013
GCF_003976025	NC_002516	3538707	snp	T	G	G:20 T:0	CDS	-	418/1317	140/438	synonymous_variant c.418A>C p.Arg140Arg	PA3154	wzy	B-band O-antigen polymerase	140	synonymous	synonymous	2013	2013
GCF_003976025	NC_002516	3538744	snp	G	A	A:20 G:0	CDS	-	381/1317	127/438	synonymous_variant c.381C>T p.Phe127Phe	PA3154	wzy	B-band O-antigen polymerase	127	synonymous	synonymous	2013	2013
GCF_003976025	NC_002516	3538872	snp	G	T	T:20 G:0	CDS	-	253/1317	85/438	missense_variant c.253C>A p.Leu85Ile	PA3154	wzy	B-band O-antigen polymerase	85	missense	non-synonymous	2013	2013
GCF_003976025	NC_002516	3538885	snp	T	C	C:20 T:0	CDS	-	240/1317	80/438	synonymous_variant c.240A>G p.Leu80Leu	PA3154	wzy	B-band O-antigen polymerase	80	synonymous	synonymous	2013	2013
GCF_003976025	NC_002516	3538921	snp	C	T	T:20 C:0	CDS	-	204/1317	68/438	synonymous_variant c.204G>A p.Gly68Gly	PA3154	wzy	B-band O-antigen polymerase	68	synonymous	synonymous	2013	2013
GCF_003976025	NC_002516	3538936	snp	G	A	A:20 G:0	CDS	-	189/1317	63/438	synonymous_variant c.189C>T p.Ala63Ala	PA3154	wzy	B-band O-antigen polymerase	63	synonymous	synonymous	2013	2013
GCF_003976025	NC_002516	3539051	complex	GTCG	ATCA	ATCA:20 GTCG:0	CDS	-	74/1317	24/438	missense_variant c.71_74delCGACinsTGAT p.AlaThr24ValIle	PA3154	wzy	B-band O-antigen polymerase	24	missense	non-synonymous	2013	2013
GCF_003976585	NC_002516	3538300	snp	T	C	C:20 T:0	CDS	-	825/1317	275/438	synonymous_variant c.825A>G p.Glu275Glu	PA3154	wzy	B-band O-antigen polymerase	275	synonymous	synonymous	2007	2007
GCF_004370015	NC_002516	3538300	snp	T	C	C:20 T:0	CDS	-	825/1317	275/438	synonymous_variant c.825A>G p.Glu275Glu	PA3154	wzy	B-band O-antigen polymerase	275	synonymous	synonymous	2016	2016
GCF_004370215	NC_002516	3538300	snp	T	C	C:20 T:0	CDS	-	825/1317	275/438	synonymous_variant c.825A>G p.Glu275Glu	PA3154	wzy	B-band O-antigen polymerase	275	synonymous	synonymous	2013-05-30	2013
GCF_004370525	NC_002516	3538499	snp	A	C	C:20 A:0	CDS	-	626/1317	209/438	missense_variant c.626T>G p.Val209Gly	PA3154	wzy	B-band O-antigen polymerase	209	missense	non-synonymous	2009-10-02	2009
GCF_004371445	NC_002516	3537859	snp	G	A	A:20 G:0	CDS	-	1266/1317	422/438	synonymous_variant c.1266C>T p.Phe422Phe	PA3154	wzy	B-band O-antigen polymerase	422	synonymous	synonymous	2014-12-11	2014
GCF_004371445	NC_002516	3537967	snp	A	G	G:20 A:0	CDS	-	1158/1317	386/438	synonymous_variant c.1158T>C p.Tyr386Tyr	PA3154	wzy	B-band O-antigen polymerase	386	synonymous	synonymous	2014-12-11	2014
GCF_004371445	NC_002516	3537999	snp	C	T	T:20 C:0	CDS	-	1126/1317	376/438	missense_variant c.1126G>A p.Val376Ile	PA3154	wzy	B-band O-antigen polymerase	376	missense	non-synonymous	2014-12-11	2014
GCF_004371445	NC_002516	3538036	snp	C	T	T:20 C:0	CDS	-	1089/1317	363/438	synonymous_variant c.1089G>A p.Val363Val	PA3154	wzy	B-band O-antigen polymerase	363	synonymous	synonymous	2014-12-11	2014
GCF_004371445	NC_002516	3538135	snp	C	T	T:20 C:0	CDS	-	990/1317	330/438	synonymous_variant c.990G>A p.Glu330Glu	PA3154	wzy	B-band O-antigen polymerase	330	synonymous	synonymous	2014-12-11	2014
GCF_004371445	NC_002516	3538147	snp	C	A	A:20 C:0	CDS	-	978/1317	326/438	missense_variant c.978G>T p.Gln326His	PA3154	wzy	B-band O-antigen polymerase	326	missense	non-synonymous	2014-12-11	2014
GCF_004371445	NC_002516	3538195	snp	G	A	A:20 G:0	CDS	-	930/1317	310/438	synonymous_variant c.930C>T p.Phe310Phe	PA3154	wzy	B-band O-antigen polymerase	310	synonymous	synonymous	2014-12-11	2014
GCF_004371445	NC_002516	3538300	snp	T	C	C:20 T:0	CDS	-	825/1317	275/438	synonymous_variant c.825A>G p.Glu275Glu	PA3154	wzy	B-band O-antigen polymerase	275	synonymous	synonymous	2014-12-11	2014
GCF_004371445	NC_002516	3538341	snp	C	T	T:20 C:0	CDS	-	784/1317	262/438	missense_variant c.784G>A p.Val262Ile	PA3154	wzy	B-band O-antigen polymerase	262	missense	non-synonymous	2014-12-11	2014
GCF_004371445	NC_002516	3538580	snp	A	G	G:20 A:0	CDS	-	545/1317	182/438	missense_variant c.545T>C p.Val182Ala	PA3154	wzy	B-band O-antigen polymerase	182	missense	non-synonymous	2014-12-11	2014
GCF_004371445	NC_002516	3538636	snp	A	G	G:20 A:0	CDS	-	489/1317	163/438	synonymous_variant c.489T>C p.Gly163Gly	PA3154	wzy	B-band O-antigen polymerase	163	synonymous	synonymous	2014-12-11	2014
GCF_004371445	NC_002516	3538661	snp	A	G	G:20 A:0	CDS	-	464/1317	155/438	missense_variant c.464T>C p.Val155Ala	PA3154	wzy	B-band O-antigen polymerase	155	missense	non-synonymous	2014-12-11	2014
GCF_004371445	NC_002516	3538707	snp	T	G	G:20 T:0	CDS	-	418/1317	140/438	synonymous_variant c.418A>C p.Arg140Arg	PA3154	wzy	B-band O-antigen polymerase	140	synonymous	synonymous	2014-12-11	2014
GCF_004371445	NC_002516	3538872	snp	G	T	T:20 G:0	CDS	-	253/1317	85/438	missense_variant c.253C>A p.Leu85Ile	PA3154	wzy	B-band O-antigen polymerase	85	missense	non-synonymous	2014-12-11	2014
GCF_004371445	NC_002516	3538885	snp	T	C	C:20 T:0	CDS	-	240/1317	80/438	synonymous_variant c.240A>G p.Leu80Leu	PA3154	wzy	B-band O-antigen polymerase	80	synonymous	synonymous	2014-12-11	2014
GCF_004371445	NC_002516	3538921	snp	C	T	T:20 C:0	CDS	-	204/1317	68/438	synonymous_variant c.204G>A p.Gly68Gly	PA3154	wzy	B-band O-antigen polymerase	68	synonymous	synonymous	2014-12-11	2014
GCF_004371445	NC_002516	3538936	snp	G	A	A:20 G:0	CDS	-	189/1317	63/438	synonymous_variant c.189C>T p.Ala63Ala	PA3154	wzy	B-band O-antigen polymerase	63	synonymous	synonymous	2014-12-11	2014
GCF_004371445	NC_002516	3538988	ins	GTTTTTTTC	GTTTTTTTTC	GTTTTTTTTC:19 GTTTTTTTC:0	CDS	-	129/1317	43/438	frameshift_variant c.129_130insA p.Thr46fs	PA3154	wzy	B-band O-antigen polymerase	43	frameshift	non-synonymous	2014-12-11	2014
GCF_004371445	NC_002516	3539051	complex	GTCG	ATCA	ATCA:19 GTCG:0	CDS	-	74/1317	24/438	missense_variant c.71_74delCGACinsTGAT p.AlaThr24ValIle	PA3154	wzy	B-band O-antigen polymerase	24	missense	non-synonymous	2014-12-11	2014
GCF_004371525	NC_002516	3537859	snp	G	A	A:20 G:0	CDS	-	1266/1317	422/438	synonymous_variant c.1266C>T p.Phe422Phe	PA3154	wzy	B-band O-antigen polymerase	422	synonymous	synonymous	2014-12-02	2014
GCF_004371525	NC_002516	3537967	snp	A	G	G:20 A:0	CDS	-	1158/1317	386/438	synonymous_variant c.1158T>C p.Tyr386Tyr	PA3154	wzy	B-band O-antigen polymerase	386	synonymous	synonymous	2014-12-02	2014
GCF_004371525	NC_002516	3537999	snp	C	T	T:20 C:0	CDS	-	1126/1317	376/438	missense_variant c.1126G>A p.Val376Ile	PA3154	wzy	B-band O-antigen polymerase	376	missense	non-synonymous	2014-12-02	2014
GCF_004371525	NC_002516	3538036	snp	C	T	T:20 C:0	CDS	-	1089/1317	363/438	synonymous_variant c.1089G>A p.Val363Val	PA3154	wzy	B-band O-antigen polymerase	363	synonymous	synonymous	2014-12-02	2014
GCF_004371525	NC_002516	3538135	snp	C	T	T:20 C:0	CDS	-	990/1317	330/438	synonymous_variant c.990G>A p.Glu330Glu	PA3154	wzy	B-band O-antigen polymerase	330	synonymous	synonymous	2014-12-02	2014
GCF_004371525	NC_002516	3538147	snp	C	A	A:20 C:0	CDS	-	978/1317	326/438	missense_variant c.978G>T p.Gln326His	PA3154	wzy	B-band O-antigen polymerase	326	missense	non-synonymous	2014-12-02	2014
GCF_004371525	NC_002516	3538195	snp	G	A	A:20 G:0	CDS	-	930/1317	310/438	synonymous_variant c.930C>T p.Phe310Phe	PA3154	wzy	B-band O-antigen polymerase	310	synonymous	synonymous	2014-12-02	2014
GCF_004371525	NC_002516	3538300	snp	T	C	C:20 T:0	CDS	-	825/1317	275/438	synonymous_variant c.825A>G p.Glu275Glu	PA3154	wzy	B-band O-antigen polymerase	275	synonymous	synonymous	2014-12-02	2014
GCF_004371525	NC_002516	3538341	snp	C	T	T:20 C:0	CDS	-	784/1317	262/438	missense_variant c.784G>A p.Val262Ile	PA3154	wzy	B-band O-antigen polymerase	262	missense	non-synonymous	2014-12-02	2014
GCF_004371525	NC_002516	3538580	snp	A	G	G:20 A:0	CDS	-	545/1317	182/438	missense_variant c.545T>C p.Val182Ala	PA3154	wzy	B-band O-antigen polymerase	182	missense	non-synonymous	2014-12-02	2014
GCF_004371525	NC_002516	3538636	snp	A	G	G:20 A:0	CDS	-	489/1317	163/438	synonymous_variant c.489T>C p.Gly163Gly	PA3154	wzy	B-band O-antigen polymerase	163	synonymous	synonymous	2014-12-02	2014
GCF_004371525	NC_002516	3538661	snp	A	G	G:20 A:0	CDS	-	464/1317	155/438	missense_variant c.464T>C p.Val155Ala	PA3154	wzy	B-band O-antigen polymerase	155	missense	non-synonymous	2014-12-02	2014
GCF_004371525	NC_002516	3538707	snp	T	G	G:20 T:0	CDS	-	418/1317	140/438	synonymous_variant c.418A>C p.Arg140Arg	PA3154	wzy	B-band O-antigen polymerase	140	synonymous	synonymous	2014-12-02	2014
GCF_004371525	NC_002516	3538872	snp	G	T	T:20 G:0	CDS	-	253/1317	85/438	missense_variant c.253C>A p.Leu85Ile	PA3154	wzy	B-band O-antigen polymerase	85	missense	non-synonymous	2014-12-02	2014
GCF_004371525	NC_002516	3538885	snp	T	C	C:20 T:0	CDS	-	240/1317	80/438	synonymous_variant c.240A>G p.Leu80Leu	PA3154	wzy	B-band O-antigen polymerase	80	synonymous	synonymous	2014-12-02	2014
GCF_004371525	NC_002516	3538921	snp	C	T	T:20 C:0	CDS	-	204/1317	68/438	synonymous_variant c.204G>A p.Gly68Gly	PA3154	wzy	B-band O-antigen polymerase	68	synonymous	synonymous	2014-12-02	2014
GCF_004371525	NC_002516	3538936	snp	G	A	A:20 G:0	CDS	-	189/1317	63/438	synonymous_variant c.189C>T p.Ala63Ala	PA3154	wzy	B-band O-antigen polymerase	63	synonymous	synonymous	2014-12-02	2014
GCF_004371525	NC_002516	3538988	del	GTTTTTTTC	GTTTTTTC	GTTTTTTC:20 GTTTTTTTC:0	CDS	-	130/1317	44/438	frameshift_variant c.130delA p.Thr46fs	PA3154	wzy	B-band O-antigen polymerase	44	frameshift	non-synonymous	2014-12-02	2014
GCF_004371525	NC_002516	3539051	complex	GTCG	ATCA	ATCA:18 GTCG:0	CDS	-	74/1317	24/438	missense_variant c.71_74delCGACinsTGAT p.AlaThr24ValIle	PA3154	wzy	B-band O-antigen polymerase	24	missense	non-synonymous	2014-12-02	2014
GCF_004371715	NC_002516	3538300	snp	T	C	C:20 T:0	CDS	-	825/1317	275/438	synonymous_variant c.825A>G p.Glu275Glu	PA3154	wzy	B-band O-antigen polymerase	275	synonymous	synonymous	2014-11-11	2014
GCF_004371715	NC_002516	3538834	snp	T	C	C:20 T:0	CDS	-	291/1317	97/438	synonymous_variant c.291A>G p.Gln97Gln	PA3154	wzy	B-band O-antigen polymerase	97	synonymous	synonymous	2014-11-11	2014
GCF_004371715	NC_002516	3538988	del	GTTTTTTTC	GTTTTTTC	GTTTTTTC:19 GTTTTTTTC:0	CDS	-	130/1317	44/438	frameshift_variant c.130delA p.Thr46fs	PA3154	wzy	B-band O-antigen polymerase	44	frameshift	non-synonymous	2014-11-11	2014
GCF_004371845	NC_002516	3538300	snp	T	C	C:20 T:0	CDS	-	825/1317	275/438	synonymous_variant c.825A>G p.Glu275Glu	PA3154	wzy	B-band O-antigen polymerase	275	synonymous	synonymous	2014-10-30	2014
GCF_004372125	NC_002516	3538300	snp	T	C	C:20 T:0	CDS	-	825/1317	275/438	synonymous_variant c.825A>G p.Glu275Glu	PA3154	wzy	B-band O-antigen polymerase	275	synonymous	synonymous	2014-10-30	2014
GCF_004374705	NC_002516	3538300	snp	T	C	C:20 T:0	CDS	-	825/1317	275/438	synonymous_variant c.825A>G p.Glu275Glu	PA3154	wzy	B-band O-antigen polymerase	275	synonymous	synonymous	2011-07-27	2011

## Sheet: IPCD_strains_carrying_wbpAE_wzy
Strain	Collection.Date	Isolation.Year	Mutated_genes
GCF_003698395	Unknown	Unknown	wbpE wzy
GCF_003698825	Unknown	Unknown	wbpE wzy
GCF_003833745	Unknown	Unknown	wbpE wzy
GCF_003833845	Unknown	Unknown	wbpE wzy
GCF_003833865	2002/2004	2004	wbpE wzy
GCF_003833885	2002/2004	2004	wbpE wzy
GCF_003833905	2012-09-12	2012
GCF_003834025	Unknown	Unknown
GCF_003834105	Unknown	Unknown	wbpA wbpE wzy
GCF_003834135	2002/2004	2004	wbpE wzy
GCF_003834195	2002/2004	2004	wbpE wzy
GCF_003834225	2002/2004	2004	wbpE wzy
GCF_003834265	2002/2004	2004	wbpE wzy
GCF_003834325	Unknown	Unknown
GCF_003834685	2013	2013	wbpE wzy
GCF_003834945	2013-06-05	2013
GCF_003835115	2012-08-15	2012	wzy
GCF_003835155	2013-01-18	2013
GCF_003835295	2013-05-06	2013	wzy
GCF_003835325	2013-04-18	2013	wzy
GCF_003835455	2013	2013	wbpE wzy
GCF_003835485	2012-09-12	2012
GCF_003835785	2013-04-18	2013	wzy
GCF_003835825	2012-11-21	2012	wzy
GCF_003835835	2012-10-17	2012	wzy
GCF_003835865	2012-11-07	2012	wbpA wzy
GCF_003835875	2012-10-17	2012	wzy
GCF_003835905	2013-10-21	2013	wzy
GCF_003835945	2012-11-21	2012	wzy
GCF_003836005	2012-08-15	2012	wzy
GCF_003836065	1991	1991	wzy
GCF_003836085	1991	1991	wzy
GCF_003836255	1991	1991	wzy
GCF_003836605	1969	1969	wbpA wbpE wzy
GCF_003836635	1949	1949
GCF_003836725	1937	1937	wbpA wbpE wzy
GCF_003836745	1924	1924
GCF_003836815	1993	1993	wbpA wbpE wzy
GCF_003837005	2003	2003
GCF_003837055	2012-08-15	2012	wzy
GCF_003837105	1997	1997
GCF_003837505	2004	2004	wbpA wzy
GCF_003837525	1950	1950	wbpE wzy
GCF_003838645	2009	2009	wbpA wbpE wzy
GCF_003838685	2008	2008	wbpA wbpE wzy
GCF_003839065	2008	2008	wbpE wzy
GCF_003839145	2007	2007	wbpE wzy
GCF_003839165	2008	2008	wbpE wzy
GCF_003839505	2007	2007	wbpE wzy
GCF_003839525	2009	2009	wbpE wzy
GCF_003839565	2008	2008	wbpE wzy
GCF_003840155	Unknown	Unknown
GCF_003840285	2008	2008	wbpA wbpE wzy
GCF_003840445	2002	2002	wbpE wzy
GCF_003840475	2008	2008
GCF_003840545	2008	2008
GCF_003840635	2008	2008	wbpA wbpE wzy
GCF_003840685	2008	2008	wbpE wzy
GCF_003840715	2009	2009	wbpA wbpE wzy
GCF_003840835	2006	2006	wbpE wzy
GCF_003840945	2008	2008	wbpE wzy
GCF_003841515	2012	2012
GCF_003858115	2005-11-11	2005	wbpA wbpE wzy
GCF_003973785	Unknown	Unknown	wbpE wzy
GCF_003974135	1997-04-08	1997
GCF_003974345	2002-12-13	2002	wbpE wzy
GCF_003974455	1986-04-22	1986
GCF_003974605	1997-12-23	1997
GCF_003974805	1992	1992	wbpE wzy
GCF_003975055	Unknown	Unknown
GCF_003975105	2013	2013
GCF_003975135	2013	2013	wbpE wzy
GCF_003975205	2002	2002	wbpE wzy
GCF_003975385	2004	2004	wbpA wzy
GCF_003975935	2013	2013	wbpE wzy
GCF_003976025	2013	2013	wbpA wbpE wzy
GCF_003976075	2013	2013
GCF_003976585	2007	2007	wbpE wzy
GCF_004370015	2016	2016	wbpE wzy
GCF_004370215	2013-05-30	2013	wbpE wzy
GCF_004370525	2009-10-02	2009	wzy
GCF_004370705	2015-05-29	2015
GCF_004371165	2014-09-15	2014
GCF_004371315	2015-11-05	2015
GCF_004371445	2014-12-11	2014	wbpA wbpE wzy
GCF_004371525	2014-12-02	2014	wbpA wbpE wzy
GCF_004371715	2014-11-11	2014	wbpA wbpE wzy
GCF_004371845	2014-10-30	2014	wbpE wzy
GCF_004372125	2014-10-30	2014	wbpA wbpE wzy
GCF_004374705	2011-07-27	2011	wbpE wzy

## Sheet: IPCD_MLST
Strain	ST	acs	aro	gua	mut	nuo	pps	trp
GCF_002236985.1	-	40	5	~11	5	2	4	37
GCF_002237015.1	2743	15	220	3	140	64	15	1
GCF_002237025.1	-	15	76	5	61	2	12	3
GCF_002237055.1	969	6	5	11	11	3	10	19
GCF_002237075.1	-	28	5	11	77	3	~4	92
GCF_002237085.1	-	6	5	11	2	27	15	10
GCF_002238215.1	274	23	5	11	7	1	12	7
GCF_002276485.1	775	28	5	11	5	4	4	7
GCF_003698025.1	274	23	5	11	7	1	12	7
GCF_003698035.1	234	1	5	11	3	4	10	3
GCF_003698065.1	-	172,38	11	3	13	1	2	4
GCF_003698325.1	111	17	5	5	4	4	4	3
GCF_003698365.1	387	28	5	11	11	4	12	3
GCF_003698385.1	693	11	5	11	11	4	4	14
GCF_003698395.1	852	11	8	6	115	4	13	18
GCF_003698425.1	198	11	5	11	11	3	27	7
GCF_003698435.1	-	11151	84	11	3	4	4	7
GCF_003698455.1	1394	11	5	6	3	74	13	7
GCF_003698485.1	1394	11	5	6	3	74	13	7
GCF_003698495.1	446	18	4	5	3	1	17	13
GCF_003698505.1	1919	14	5	10	155	4	13	7
GCF_003698545.1	-	6	5	~6	7	4	6	7
GCF_003698565.1	-	22	20	~11	3	3	3	7
GCF_003698585.1	155	28	5	36	3	3	13	7
GCF_003698605.1	1567	32	8	3	18	1	123	118
GCF_003698625.1	111	17	5	5	4	4	4	3
GCF_003698635.1	111	17	5	5	4	4	4	3
GCF_003698655.1	-	4	4	3	186	1	6	80
GCF_003698685.1	-	4	4	3	186	1	6	80
GCF_003698705.1	234	1	5	11	3	4	10	3
GCF_003698715.1	876	16	5	36	3	83	90	1
GCF_003698745.1	316	13	8	9	3	1	6	9
GCF_003698765.1	1920	27	13	9	156	1	7	192
GCF_003698785.1	217	28	5	11	18	4	13	3
GCF_003698795.1	27	6	5	6	7	4	6	7
GCF_003698825.1	708	11	3	11	3	1	4	60
GCF_003698835.1	308	13	4	5	5	12	7	15
GCF_003698855.1	-	~172	5	5	11	3	15	~44
GCF_003833385.1	27	6	5	6	7	4	6	7
GCF_003833395.1	348	22	20	11	3	3	3	7
GCF_003833425.1	27	6	5	6	7	4	6	7
GCF_003833445.1	1284	32	8	5	3	5	6	26
GCF_003833455.1	281	11	57	1	5	4	4	2
GCF_003833465.1	-	28	5	147?	3	3	13	7
GCF_003833485.1	2808	28	5	11	131	3	53	1
GCF_003833525.1	1197	5	8	119	6	12	6	3
GCF_003833545.1	17	11	5	1	7	9	4	7
GCF_003833565.1	-	172,38	11	3	13	1	2	4
GCF_003833585.1	2685	23	5	7	30	1	4	10
GCF_003833605.1	449	6	5	1	7	4	6	7
GCF_003833625.1	170	36	5	29	7	4	10	7
GCF_003833645.1	347	40	5	17	5	4	15	7
GCF_003833665.1	1158	5	4	3	6	1	33	42
GCF_003833685.1	2548	118	106	85	86	60	54	72
GCF_003833705.1	2235	6	5	1	13	3	4	10
GCF_003833715.1	909	40	3	6	13	2	6	26
GCF_003833745.1	708	11	3	11	3	1	4	60
GCF_003833765.1	395	6	5	1	1	1	12	1
GCF_003833785.1	309	13	8	9	3	1	17	15
GCF_003833805.1	1239	16	5	1	3	4	15	7
GCF_003833825.1	-	6	55	4	3	3	4	7
GCF_003833845.1	708	11	3	11	3	1	4	60
GCF_003833865.1	277	39	5	9	11	27	5	2
GCF_003833885.1	277	39	5	9	11	27	5	2
GCF_003833905.1	244	17	5	12	3	14	4	7
GCF_003833925.1	27	6	5	6	7	4	6	7
GCF_003833935.1	1567	32	8	3	18	1	123	118
GCF_003833955.1	395	6	5	1	1	1	12	1
GCF_003833965.1	-	16	122	5	11	4	4	19
GCF_003834005.1	395	6	5	1	1	1	12	1
GCF_003834015.1	395	6	5	1	1	1	12	1
GCF_003834025.1	244	17	5	12	3	14	4	7
GCF_003834035.1	179	36	27	28	3	4	13	7
GCF_003834085.1	296	44	8	5	3	15	6	26
GCF_003834105.1	381	11	20	1	65	4	4	10
GCF_003834125.1	446	18	4	5	3	1	17	13
GCF_003834135.1	277	39	5	9	11	27	5	2
GCF_003834165.1	412	11	8	11	5	4	4	7
GCF_003834185.1	395	6	5	1	1	1	12	1
GCF_003834195.1	277	39	5	9	11	27	5	2
GCF_003834225.1	-	39	5	~9	11	27	5	2
GCF_003834235.1	-	11	2	6	3	4	38	3
GCF_003834265.1	277	39	5	9	11	27	5	2
GCF_003834285.1	1332	6	157	26	5	1	4	26
GCF_003834305.1	485	11	76	5	3	61	14	3
GCF_003834325.1	-	17	5	~12	3	14	4	7
GCF_003834335.1	-	36	27	35?	3	4	13	7
GCF_003834355.1	527	16	52	11	85	59	15	10
GCF_003834385.1	-	6	22	4	3	1	6	2
GCF_003834395.1	-	5	4	157?	5	5	20	4
GCF_003834405.1	1642	11	22	5	3	58	14	3
GCF_003834445.1	179	36	27	28	3	4	13	7
GCF_003834455.1	-	28	5	62?	11	4	4	14
GCF_003834465.1	253	4	4	16	12	1	6	3
GCF_003834495.1	-	172,38	11	3	13	1	2	4
GCF_003834525.1	-	6	5	~6	7	4	6	7
GCF_003834545.1	-	172,38	11	3	13	1	2	4
GCF_003834565.1	27	6	5	6	7	4	6	7
GCF_003834585.1	27	6	5	6	7	4	6	7
GCF_003834605.1	27	6	5	6	7	4	6	7
GCF_003834615.1	27	6	5	6	7	4	6	7
GCF_003834645.1	27	6	5	6	7	4	6	7
GCF_003834655.1	27	6	5	6	7	4	6	7
GCF_003834665.1	-	67	~50	65	31	1	6	26
GCF_003834685.1	708	11	3	11	3	1	4	60
GCF_003834725.1	146	6	5	11	3	4	23	1
GCF_003834745.1	146	6	5	11	3	4	23	1
GCF_003834765.1	146	6	5	11	3	4	23	1
GCF_003834785.1	146	6	5	11	3	4	23	1
GCF_003834805.1	146	6	5	11	3	4	23	1
GCF_003834825.1	-	111	30	64	26	~30	59	7
GCF_003834835.1	146	6	5	11	3	4	23	1
GCF_003834865.1	146	6	5	11	3	4	23	1
GCF_003834885.1	308	13	4	5	5	12	7	15
GCF_003834895.1	146	6	5	11	3	4	23	1
GCF_003834925.1	146	6	5	11	3	4	23	1
GCF_003834945.1	244	17	5	12	3	14	4	7
GCF_003834965.1	146	6	5	11	3	4	23	1
GCF_003834985.1	395	6	5	1	1	1	12	1
GCF_003835005.1	146	6	5	11	3	4	23	1
GCF_003835015.1	446	18	4	5	3	1	17	13
GCF_003835045.1	111	17	5	5	4	4	4	3
GCF_003835055.1	17	11	5	1	7	9	4	7
GCF_003835085.1	179	36	27	28	3	4	13	7
GCF_003835095.1	395	6	5	1	1	1	12	1
GCF_003835115.1	244	17	5	12	3	14	4	7
GCF_003835145.1	275	11	5	20	5	4	4	52
GCF_003835155.1	244	17	5	12	3	14	4	7
GCF_003835165.1	224	20	30	64	26	78	24	32
GCF_003835175.1	-	18	4	139?	3	1	17	13
GCF_003835185.1	253	4	4	16	12	1	6	3
GCF_003835245.1	-	22	143	1	3	4	4	10
GCF_003835265.1	347	40	5	17	5	4	15	7
GCF_003835285.1	274	23	5	11	7	1	12	7
GCF_003835295.1	244	17	5	12	3	14	4	7
GCF_003835325.1	244	17	5	12	3	14	4	7
GCF_003835335.1	238	5	1	59	6	1	33	42
GCF_003835365.1	179	36	27	28	3	4	13	7
GCF_003835385.1	-	38172	11	3	13	1	2	4
GCF_003835395.1	27	6	5	6	7	4	6	7
GCF_003835405.1	-	67	~50	65	31	1	6	26
GCF_003835445.1	-	104	4	36	71	4	~4	53
GCF_003835455.1	-	11	3	11?	3	1	4	60
GCF_003835485.1	244	17	5	12	3	14	4	7
GCF_003835495.1	308	13	4	5	5	12	7	15
GCF_003835525.1	146	6	5	11	3	4	23	1
GCF_003835545.1	146	6	5	11	3	4	23	1
GCF_003835565.1	-	6	5	11	3	4	~23	1
GCF_003835575.1	146	6	5	11	3	4	23	1
GCF_003835585.1	-	6	5	173?	3	4	23	1
GCF_003835595.1	146	6	5	11	3	4	23	1
GCF_003835645.1	148	17	5	1	3	13	6	7
GCF_003835665.1	-	4	4	~16	12	1	6	3
GCF_003835685.1	2548	118	106	85	86	60	54	72
GCF_003835695.1	27	6	5	6	7	4	6	7
GCF_003835715.1	260	14	5	10	7	4	13	7
GCF_003835725.1	499	11	5	7	27	2	7	33
GCF_003835765.1	845	11	5	1	7	4	4	7
GCF_003835775.1	395	6	5	1	1	1	12	1
GCF_003835785.1	244	17	5	12	3	14	4	7
GCF_003835825.1	244	17	5	12	3	14	4	7
GCF_003835835.1	244	17	5	12	3	14	4	7
GCF_003835865.1	-	15	6	1	3	4	76	1
GCF_003835875.1	244	17	5	12	3	14	4	7
GCF_003835905.1	244	17	5	12	3	14	4	7
GCF_003835915.1	-	11151	84	11	3	4	4	7
GCF_003835945.1	244	17	5	12	3	14	4	7
GCF_003835955.1	988	16	5	36	3	4	7	3
GCF_003835985.1	242	28	5	5	11	3	15	44
GCF_003836005.1	244	17	5	12	3	14	4	7
GCF_003836025.1	266	16	5	11	72	44	7	52
GCF_003836035.1	274	23	5	11	7	1	12	7
GCF_003836065.1	244	17	5	12	3	14	4	7
GCF_003836075.1	-	17	18	52	5	31	4	21
GCF_003836085.1	244	17	5	12	3	14	4	7
GCF_003836125.1	242	28	5	5	11	3	15	44
GCF_003836135.1	773	5	4	5	5	5	7	8
GCF_003836165.1	2743	15	220	3	140	64	15	1
GCF_003836175.1	316	13	8	9	3	1	6	9
GCF_003836205.1	242	28	5	5	11	3	15	44
GCF_003836225.1	17	11	5	1	7	9	4	7
GCF_003836245.1	313	47	8	7	6	8	11	40
GCF_003836255.1	244	17	5	12	3	14	4	7
GCF_003836275.1	110	15	5	1	3	2	12	7
GCF_003836305.1	-	6	5	1	~1	1	12	1
GCF_003836315.1	132	6	20	1	3	4	4	2
GCF_003836345.1	553	17	5	1	11	4	4	45
GCF_003836355.1	-	5	200	~11	6	1	101	139
GCF_003836385.1	252	6	28	4	3	3	4	7
GCF_003836405.1	-	6	5	~1	1	1	12	1
GCF_003836415.1	260	14	5	10	7	4	13	7
GCF_003836445.1	959	6	5	11	7	3	70	19
GCF_003836455.1	1400	44	54	99	48	1	1	163
GCF_003836465.1	260	14	5	10	7	4	13	7
GCF_003836505.1	2227	128	106	85	86	60	141	72
GCF_003836525.1	-	68	144	85	86	60	54	123
GCF_003836545.1	155	28	5	36	3	3	13	7
GCF_003836565.1	9	6	6	4	3	3	4	7
GCF_003836575.1	252	6	28	4	3	3	4	7
GCF_003836605.1	1203	33	1	25	6	6	7	5
GCF_003836625.1	647	17	5	6	3	4	15	10
GCF_003836635.1	244	17	5	12	3	14	4	7
GCF_003836645.1	882	17	5	11	3	4	6	37
GCF_003836685.1	2032	5	8	115	28	10	7	5
GCF_003836705.1	-	140	212	64	26	48	24	32
GCF_003836725.1	1171	70	5	11	11	3	10	2
GCF_003836745.1	244	17	5	12	3	14	4	7
GCF_003836765.1	253	4	4	16	12	1	6	3
GCF_003836775.1	111	17	5	5	4	4	4	3
GCF_003836805.1	-	17	138	~6	5	4	6	7
GCF_003836815.1	-	70	5	11	11	4	4	2
GCF_003836835.1	-	113	43	99	5	12	7	11
GCF_003836865.1	-	16	5	~1	3	4	15	7
GCF_003836875.1	395	6	5	1	1	1	12	1
GCF_003836905.1	-	11	4	57	18	2	10	68
GCF_003836925.1	-	6	24	36	11	4	15	19
GCF_003836945.1	149	11	5	5	5	4	15	19
GCF_003836965.1	409	6	5	65	3	3	4	9
GCF_003836985.1	1207	11	150	11	7	27	6	7
GCF_003837005.1	-	16	5	12	3	3	1	18
GCF_003837025.1	-	89	201	64	26	90	24	55
GCF_003837045.1	149	11	5	5	5	4	15	19
GCF_003837055.1	244	17	5	12	3	14	4	7
GCF_003837085.1	242	28	5	5	11	3	15	44
GCF_003837105.1	-	17	5	160?	3	14	4	7
GCF_003837125.1	111	17	5	5	4	4	4	3
GCF_003837145.1	242	28	5	5	11	3	15	44
GCF_003837165.1	-	11151	84	11	3	4	4	7
GCF_003837185.1	781	23	5	11	113	76	12	7
GCF_003837195.1	2042	111	201	64	26	30	59	55
GCF_003837225.1	110	15	5	1	3	2	12	7
GCF_003837245.1	-	87	34	~118	89	53	110	147
GCF_003837265.1	110	15	5	1	3	2	12	7
GCF_003837285.1	620	9	7	63	13	8	7	8
GCF_003837305.1	2409	17	5	11	61	3	4	2
GCF_003837325.1	155	28	5	36	3	3	13	7
GCF_003837335.1	-	47	8	~7	6	8	11	40
GCF_003837365.1	471	17	5	11	5	4	4	2
GCF_003837375.1	1394	11	5	6	3	74	13	7
GCF_003837405.1	316	13	8	9	3	1	6	9
GCF_003837415.1	316	13	8	9	3	1	6	9
GCF_003837435.1	620	9	7	63	13	8	7	8
GCF_003837465.1	2903	40	5	1	3	2	6	7
GCF_003837485.1	620	9	7	63	13	8	7	8
GCF_003837505.1	2329	134	8	57	27	1	6	3
GCF_003837525.1	708	11	3	11	3	1	4	60
GCF_003837535.1	-	11	71	77	3	1	~111	2
GCF_003837565.1	-	6	24	36	11	4	15	19
GCF_003837585.1	111	17	5	5	4	4	4	3
GCF_003837605.1	-	6	4	~62	66?	3	6	26
GCF_003837625.1	17	11	5	1	7	9	4	7
GCF_003837645.1	-	89	201	64?	26	90	24	55
GCF_003837665.1	111	17	5	5	4	4	4	3
GCF_003837675.1	-	172,38	11	3	13	1	2	4
GCF_003837705.1	192	1	5	7	5	4	4	2
GCF_003837725.1	274	23	5	11	7	1	12	7
GCF_003837745.1	111	17	5	5	4	4	4	3
GCF_003837765.1	111	17	5	5	4	4	4	3
GCF_003837775.1	998	39	5	45	3	1	3	7
GCF_003838365.1	111	17	5	5	4	4	4	3
GCF_003838405.1	1527	17	10	129	5	4	112	19
GCF_003838445.1	179	36	27	28	3	4	13	7
GCF_003838455.1	111	17	5	5	4	4	4	3
GCF_003838485.1	241	17	5	11	5	4	4	7
GCF_003838505.1	564	6	10	5	11	2	15	2
GCF_003838525.1	253	4	4	16	12	1	6	3
GCF_003838535.1	2665	32	5	139	13	1	6	54
GCF_003838555.1	-	1	10	11	11	4	4	10
GCF_003838585.1	-	17	22	10?	3	1	14	3
GCF_003838605.1	-	4	4	3	186	5	15	80
GCF_003838625.1	775	28	5	11	5	4	4	7
GCF_003838645.1	381	11	20	1	65	4	4	10
GCF_003838665.1	863	15	5	11	7	3	4	116
GCF_003838675.1	-	~172	5	11	~11	4	4	7
GCF_003838685.1	381	11	20	1	65	4	4	10
GCF_003838695.1	266	16	5	11	72	44	7	52
GCF_003838705.1	266	16	5	11	72	44	7	52
GCF_003838765.1	242	28	5	5	11	3	15	44
GCF_003838785.1	-	28	5	~129	3	3	13	7
GCF_003838815.1	155	28	5	36	3	3	13	7
GCF_003838825.1	155	28	5	36	3	3	13	7
GCF_003838865.1	155	28	5	36	3	3	13	7
GCF_003838875.1	155	28	5	36	3	3	13	7
GCF_003838895.1	155	28	5	36	3	3	13	7
GCF_003838925.1	919	15	5	1	11	4	4	10
GCF_003838935.1	1635	11	3	11	11	4	38	14
GCF_003838965.1	155	28	5	36	3	3	13	7
GCF_003838975.1	252	6	28	4	3	3	4	7
GCF_003839005.1	385	15	5	5	5	50	4	14
GCF_003839025.1	1978	45	148	15	35	17	8	177
GCF_003839035.1	903	17	5	36	5	4	15	14
GCF_003839065.1	-	15	5	162?	11	27	4	2
GCF_003839085.1	879	16	136	1	3	4	4	7
GCF_003839105.1	-	15	5	6	3	13	6	7
GCF_003839125.1	865	15	5	83	11	4	4	7
GCF_003839145.1	862	15	5	36	117	27	4	115
GCF_003839165.1	-	11	8	72?	115	4	13	18
GCF_003839175.1	821	5	5	20	16	1	10	7
GCF_003839205.1	569	11	5	11	11	3	6	27
GCF_003839215.1	840	6	5	4	11	4	12	16
GCF_003839245.1	806	16	28	7	61	1	15	45
GCF_003839255.1	835	6	5	1	3	3	4	2
GCF_003839285.1	801	17	126	1	3	11	12	111
GCF_003839305.1	-	11	22	6	1?	4	6	26
GCF_003839315.1	782	15	3	3	11	1	15	1
GCF_003839345.1	-	125	5	~11	31	3	7	26
GCF_003839365.1	810	105	5	30	3	3	10	14
GCF_003839375.1	620	9	7	63	13	8	7	8
GCF_003839405.1	800	17	22	11	3	3	15	3
GCF_003839425.1	553	17	5	1	11	4	4	45
GCF_003839445.1	-	1	5	72?	3	4	29	2
GCF_003839465.1	777	28	22	5	5	73	4	2
GCF_003839475.1	389	17	22	5	3	1	14	3
GCF_003839505.1	655	11	6	19	11	4	15	9
GCF_003839525.1	360	15	5	36	11	27	4	2
GCF_003839545.1	296	44	8	5	3	15	6	26
GCF_003839565.1	270	22	3	17	5	2	10	7
GCF_003839585.1	508	15	5	11	3	2	4	3
GCF_003839625.1	385	15	5	5	5	50	4	14
GCF_003839665.1	262	17	5	1	3	4	15	7
GCF_003839685.1	259	40	5	11	3	4	15	9
GCF_003839755.1	224	20	30	64	26	78	24	32
GCF_003839785.1	214	125	145	11	5	1	6	7
GCF_003839825.1	231	6	5	36	63	4	30	2
GCF_003839845.1	147	40	5	6	11	3	4	68
GCF_003839865.1	145	40	5	12	3	4	4	14
GCF_003839875.1	2230	87	198	114	123	86	93	146
GCF_003839885.1	179	36	27	28	3	4	13	7
GCF_003839915.1	166	40	5	36	122	3	4	7
GCF_003839945.1	27	6	5	6	7	4	6	7
GCF_003839965.1	155	28	5	36	3	3	13	7
GCF_003839985.1	143	39	84	5	34	3	10	11
GCF_003839995.1	8	19	10	1	5	4	92	118
GCF_003840005.1	6	18	139	77	118	4	4	7
GCF_003840045.1	27	6	5	6	7	4	6	7
GCF_003840055.1	27	6	5	6	7	4	6	7
GCF_003840085.1	27	6	5	6	7	4	6	7
GCF_003840095.1	560	5	5	57	13	1	40	3
GCF_003840105.1	-	6151	5	6	5	4	4	7
GCF_003840145.1	-	6	5	11	~6	4	4	1
GCF_003840155.1	-	9	5	12	3	4	7	18
GCF_003840165.1	-	6	5	~36	7	4	42	7
GCF_003840205.1	-	58	106	85	86	60	54	72
GCF_003840215.1	2644	5	11	3	5	1	12	130
GCF_003840225.1	313	47	8	7	6	8	11	40
GCF_003840235.1	-	5	5	3	3	1	1	~175
GCF_003840285.1	381	11	20	1	65	4	4	10
GCF_003840305.1	253	4	4	16	12	1	6	3
GCF_003840315.1	155	28	5	36	3	3	13	7
GCF_003840345.1	-	11	76	36	11	61	4	2
GCF_003840365.1	845	11	5	1	7	4	4	7
GCF_003840385.1	266	16	5	11	72	44	7	52
GCF_003840405.1	1103	36	5	11	77	27	6	7
GCF_003840425.1	1102	11	62	17	14	4	53	2
GCF_003840445.1	-	119	3	~36	3	4	15	7
GCF_003840455.1	932	6	5	1	5	3	4	10
GCF_003840465.1	27	6	5	6	7	4	6	7
GCF_003840475.1	931	17	3	12	3	1	1	18
GCF_003840495.1	918	15	5	1	3	15	12	2
GCF_003840545.1	907	28	5	12	3	11	4	18
GCF_003840555.1	836	6	5	1	5	27	15	7
GCF_003840585.1	822	16	5	107	3	4	15	7
GCF_003840605.1	788	16	5	30	72	4	13	7
GCF_003840625.1	863	15	5	11	7	3	4	116
GCF_003840635.1	827	1	129	36	3	4	3	19
GCF_003840655.1	913	49	21	34	38	22	21	35
GCF_003840685.1	611	17	5	12	98	4	14	10
GCF_003840695.1	514	1	5	32	3	4	25	3
GCF_003840705.1	-	15	5	~5	5	50	4	1
GCF_003840715.1	381	11	20	1	65	4	4	10
GCF_003840755.1	-	36	3	72?	13	3	6	26
GCF_003840785.1	275	11	5	20	5	4	4	52
GCF_003840805.1	316	13	8	9	3	1	6	9
GCF_003840825.1	313	47	8	7	6	8	11	40
GCF_003840835.1	-	39	~5	9	11	27	5	2
GCF_003840865.1	-	104	4	171?	71	4	4	53
GCF_003840885.1	-	16	5	~11	72	44	7	52
GCF_003840895.1	169	40	5	30	67	3	33	14
GCF_003840925.1	27	6	5	6	7	4	6	7
GCF_003840945.1	245	39	6	12	11	3	15	2
GCF_003840965.1	221	8	5	65	3	3	10	9
GCF_003840975.1	242	28	5	5	11	3	15	44
GCF_003841005.1	-	6	5	6?	7	4	6	7
GCF_003841015.1	115	28	5	36	11	4	42	7
GCF_003841045.1	111	17	5	5	4	4	4	3
GCF_003841055.1	-	27	1	~112	13	12	6	119
GCF_003841085.1	-	6	130	162?	3	4	4	17
GCF_003841095.1	17	11	5	1	7	9	4	7
GCF_003841125.1	-	6	5	~12	7	4	6	7
GCF_003841145.1	446	18	4	5	3	1	17	13
GCF_003841165.1	27	6	5	6	7	4	6	7
GCF_003841185.1	485	11	76	5	3	61	14	3
GCF_003841205.1	701	29	1	9	13	1	6	23
GCF_003841235.1	-	39	5	72?	3	4	46	56
GCF_003841305.1	253	4	4	16	12	1	6	3
GCF_003841515.1	244	17	5	12	3	14	4	7
GCF_003841525.1	296	44	8	5	3	15	6	26
GCF_003841565.1	27	6	5	6	7	4	6	7
GCF_003841575.1	132	6	20	1	3	4	4	2
GCF_003841605.1	408	17	5	37	3	1	4	2
GCF_003841615.1	408	17	5	37	3	1	4	2
GCF_003841625.1	-	7	133	36	63	2	15	2
GCF_003841635.1	-	13	8	~9	3	1	17	15
GCF_003841645.1	395	6	5	1	1	1	12	1
GCF_003841705.1	309	13	8	9	3	1	17	15
GCF_003841715.1	132	6	20	1	3	4	4	2
GCF_003841745.1	399	11	5	1	2	2	15	2
GCF_003841755.1	2123	6	5	36	3	3	15	2
GCF_003841775.1	882	17	5	11	3	4	6	37
GCF_003841805.1	2123	6	5	36	3	3	15	2
GCF_003841815.1	1014	19	3	12	11	3	14	1
GCF_003858115.1	381	11	20	1	65	4	4	10
GCF_003858125.1	242	28	5	5	11	3	15	44
GCF_003858155.1	110	15	5	1	3	2	12	7
GCF_003934215.1	-	38172	11	3	13	1	2	4
GCF_003934225.1	-	38172	11	3	13	1	2	4
GCF_003973735.1	162	6	5	6	34	27	3	7
GCF_003973785.1	447	40	5	11	3	1	47	60
GCF_003973795.1	162	6	5	6	34	27	3	7
GCF_003973805.1	-	11	5	11	153?	3	6	27
GCF_003973815.1	200	118	144	85	100	60	54	123
GCF_003973825.1	1097	6	5	1	30	4	6	27
GCF_003973885.1	-	89	203	12	26	~48	24	143
GCF_003973895.1	2124	5	1	112	5	1	6	119
GCF_003973905.1	998	39	5	45	3	1	3	7
GCF_003973915.1	882	17	5	11	3	4	6	37
GCF_003973925.1	395	6	5	1	1	1	12	1
GCF_003973985.1	-	16	5	6	11	4	13	7
GCF_003973995.1	-	15	101	5	3	3	15	14
GCF_003974025.1	155	28	5	36	3	3	13	7
GCF_003974035.1	-	1	5	1	11	~4	10	10
GCF_003974055.1	560	5	5	57	13	1	40	3
GCF_003974085.1	172	41	55	7	61	2	29	7
GCF_003974095.1	575	11	5	83	2	4	13	7
GCF_003974115.1	-	41	5	7	61	2	4	7
GCF_003974135.1	699	7	5	7	3	4	1	7
GCF_003974145.1	385	15	5	5	5	50	4	14
GCF_003974185.1	296	44	8	5	3	15	6	26
GCF_003974195.1	287	15	5	11	11	50	42	57
GCF_003974205.1	499	11	5	7	27	2	7	33
GCF_003974255.1	170	36	5	29	7	4	10	7
GCF_003974285.1	-	125	3	62	5	1	15	10
GCF_003974295.1	395	6	5	1	1	1	12	1
GCF_003974315.1	27	6	5	6	7	4	6	7
GCF_003974335.1	399	11	5	1	2	2	15	2
GCF_003974345.1	348	22	20	11	3	3	3	7
GCF_003974385.1	27	6	5	6	7	4	6	7
GCF_003974395.1	1050	1	47	11	5	4	15	10
GCF_003974405.1	859	11	133	11	5	3	15	19
GCF_003974425.1	2429	6	66	11	3	29	4	9
GCF_003974455.1	244	17	5	12	3	14	4	7
GCF_003974475.1	2966	15	5	36	72	1	42	19
GCF_003974495.1	2966	15	5	36	72	1	42	19
GCF_003974515.1	-	41	23	11	7	1	38	7
GCF_003974535.1	1710	11	5	36	30	3	4	171
GCF_003974565.1	-	17	150	11	7	27	6	1
GCF_003974575.1	275	11	5	20	5	4	4	52
GCF_003974605.1	699	7	5	7	3	4	1	7
GCF_003974615.1	671	5	5	57	13	1	74	3
GCF_003974625.1	-	16	10	30	11	4	13	7
GCF_003974645.1	564	6	10	5	11	2	15	2
GCF_003974685.1	-	16	122	5	11	4	4	19
GCF_003974695.1	2590	6	5	11	3	2	4	7
GCF_003974715.1	1858	17	2	11	3	81	38	3
GCF_003974725.1	-	6	14	3	11	1	15	1
GCF_003974785.1	261	105	5	30	3	3	4	14
GCF_003974795.1	-	16	122	5	11	4	4	19
GCF_003974805.1	447	40	5	11	3	1	47	60
GCF_003974825.1	2407	40	210	37	3	2	15	182
GCF_003974845.1	409	6	5	65	3	3	4	9
GCF_003974885.1	181	28	5	11	3	4	12	3
GCF_003974895.1	-	16	122	5	11	4	4	19
GCF_003974905.1	-	6	55	4	3	3	4	7
GCF_003974915.1	532	5	4	5	5	5	20	4
GCF_003974945.1	1503	5	11	57	18	13	6	47
GCF_003974985.1	260	14	5	10	7	4	13	7
GCF_003974995.1	17	11	5	1	7	9	4	7
GCF_003975005.1	164	1	5	1	11	4	10	10
GCF_003975025.1	689	39	5	11	30	4	15	94
GCF_003975055.1	244	17	5	12	3	14	4	7
GCF_003975085.1	-	111	30	64	58	48	24	187
GCF_003975095.1	491	16	55	7	61	1	4	45
GCF_003975105.1	1330	76	5	30	3	2	12	18
GCF_003975125.1	-	6	76	1	3	3	28	3
GCF_003975135.1	270	22	3	17	5	2	10	7
GCF_003975185.1	-	11	2	6	3	4	38	3
GCF_003975205.1	277	39	5	9	11	27	5	2
GCF_003975215.1	309	13	8	9	3	1	17	15
GCF_003975225.1	17	11	5	1	7	9	4	7
GCF_003975245.1	-	6	~28	4	3	3	4	7
GCF_003975285.1	313	47	8	7	6	8	11	40
GCF_003975305.1	316	13	8	9	3	1	6	9
GCF_003975315.1	316	13	8	9	3	1	6	9
GCF_003975325.1	313	47	8	7	6	8	11	40
GCF_003975335.1	27	6	5	6	7	4	6	7
GCF_003975385.1	2329	134	8	57	27	1	6	3
GCF_003975405.1	395	6	5	1	1	1	12	1
GCF_003975415.1	1527	17	10	129	5	4	112	19
GCF_003975425.1	253	4	4	16	12	1	6	3
GCF_003975435.1	845	11	5	1	7	4	4	7
GCF_003975485.1	845	11	5	1	7	4	4	7
GCF_003975505.1	389	17	22	5	3	1	14	3
GCF_003975515.1	775	28	5	11	5	4	4	7
GCF_003975535.1	389	17	22	5	3	1	14	3
GCF_003975555.1	930	33	142	9	121	1	33	125
GCF_003975575.1	1475	39	5	1	3	4	15	107
GCF_003975605.1	927	51	146	109	6	25	26	98
GCF_003975615.1	926	29	1	97	99	24	20	87
GCF_003975645.1	2952	23	25	6	3	4	15	9
GCF_003975655.1	365	27	11	5	3	1	6	64
GCF_003975665.1	-	4	4	3	186	5	6	80
GCF_003975705.1	909	40	3	6	13	2	6	26
GCF_003975725.1	892	17	5	36	7	73	4	7
GCF_003975735.1	872	16	3	26	3	4	89	117
GCF_003975755.1	891	17	5	1	3	3	4	2
GCF_003975765.1	871	16	3	1	5	1	55	61
GCF_003975805.1	395	6	5	1	1	1	12	1
GCF_003975825.1	274	23	5	11	7	1	12	7
GCF_003975835.1	-	140	30	64	26	48	~24	32
GCF_003975845.1	1692	47	4	26	5	12	6	15
GCF_003975885.1	2130	89	30	64	26	102	24	156
GCF_003975905.1	-	11	5	1	~4	4	6	17
GCF_003975915.1	689	39	5	11	30	4	15	94
GCF_003975935.1	277	39	5	9	11	27	5	2
GCF_003975955.1	357	2	4	5	3	1	6	11
GCF_003975965.1	233	16	5	30	11	4	31	41
GCF_003976005.1	260	14	5	10	7	4	13	7
GCF_003976025.1	381	11	20	1	65	4	4	10
GCF_003976035.1	379	39	5	11	28	4	4	63
GCF_003976065.1	-	36	27	~28	3	4	~13	7
GCF_003976075.1	244	17	5	12	3	14	4	7
GCF_003976105.1	-	28	~88	1	21	3	53	7
GCF_003976125.1	606	23	5	57	30	1	4	3
GCF_003976135.1	316	13	8	9	3	1	6	9
GCF_003976165.1	316	13	8	9	3	1	6	9
GCF_003976175.1	395	6	5	1	1	1	12	1
GCF_003976185.1	9	6	6	4	3	3	4	7
GCF_003976225.1	2061	15	5	5	3	3	15	3
GCF_003976235.1	1527	17	10	129	5	4	112	19
GCF_003976265.1	253	4	4	16	12	1	6	3
GCF_003976275.1	2665	32	5	139	13	1	6	54
GCF_003976295.1	389	17	22	5	3	1	14	3
GCF_003976325.1	775	28	5	11	5	4	4	7
GCF_003976335.1	179	36	27	28	3	4	13	7
GCF_003976365.1	179	36	27	28	3	4	13	7
GCF_003976375.1	179	36	27	28	3	4	13	7
GCF_003976405.1	-	18	23	3	5	1	7	11
GCF_003976425.1	869	15	135	36	11	44	4	2
GCF_003976445.1	890	17	5	5	2	1	55	5
GCF_003976455.1	854	11	20	94	3	1	4	10
GCF_003976465.1	853	11	19	19	116	4	4	7
GCF_003976495.1	870	16	3	1	5	1	13	83
GCF_003976505.1	867	15	5	36	11	44	4	10
GCF_003976545.1	838	6	5	1	18	3	4	3
GCF_003976555.1	843	9	4	110	13	15	6	5
GCF_003976565.1	564	6	10	5	11	2	15	2
GCF_003976585.1	709	40	6	19	11	4	15	9
GCF_003976595.1	309	13	8	9	3	1	17	15
GCF_003976645.1	257	35	24	36	11	4	15	14
GCF_003976655.1	-	59	~1	115	124	16	7	23
GCF_003976665.1	215	58	106	85	86	60	73	72
GCF_003976675.1	-	6	~5	1	4	4	4	17
GCF_003976685.1	209	125	5	11	7	1	12	7
GCF_003976745.1	161	40	5	91	3	27	15	10
GCF_003976755.1	205	123	14	79	3	10	7	124
GCF_003976765.1	826	1	5	1	5	4	87	1
GCF_003976775.1	888	17	5	4	11	3	15	19
GCF_003976805.1	485	11	76	5	3	61	14	3
GCF_003976845.1	645	6	5	5	3	3	13	1
GCF_003976855.1	850	11	5	6	3	4	4	19
GCF_003976865.1	826	1	5	1	5	4	87	1
GCF_003976875.1	841	6	5	1	5	15	4	3
GCF_003976905.1	633	125	5	6	3	4	13	23
GCF_003976945.1	207	47	4	5	33	1	6	40
GCF_003976965.1	172	41	55	7	61	2	29	7
GCF_004369865.1	2238	6	10	1	3	27	4	7
GCF_004369915.1	2238	6	10	1	3	27	4	7
GCF_004369935.1	-	3	143	36	29	4	15	7
GCF_004369945.1	480	11	5	11	3	1	6	27
GCF_004369975.1	-	~23	5	11	7	1	12	7
GCF_004369995.1	179	36	27	28	3	4	13	7
GCF_004370015.1	709	40	6	19	11	4	15	9
GCF_004370025.1	-	3	143	36	29	4	15	7
GCF_004370045.1	2746	16	134	11	190	3	15	19
GCF_004370075.1	253	4	4	16	12	1	6	3
GCF_004370095.1	-	118	106	85	166	~3	54	90
GCF_004370105.1	2834	188	5	11	7	1	12	7
GCF_004370125.1	293	11	5	74	28	3	40	7
GCF_004370145.1	17	11	5	1	7	9	4	7
GCF_004370185.1	293	11	5	74	28	3	40	7
GCF_004370195.1	-	6	5	6	7	4	6	~7
GCF_004370205.1	274	23	5	11	7	1	12	7
GCF_004370215.1	348	22	20	11	3	3	3	7
GCF_004370235.1	-	28	~5	36	3	3	13	7
GCF_004370285.1	17	11	5	1	7	9	4	7
GCF_004370295.1	179	36	27	28	3	4	13	7
GCF_004370305.1	299	17	5	36	3	3	7	3
GCF_004370315.1	526	19	29	1	3	1	15	7
GCF_004370345.1	683	6	5	11	3	4	4	1
GCF_004370385.1	683	6	5	11	3	4	4	1
GCF_004370395.1	155	28	5	36	3	3	13	7
GCF_004370405.1	155	28	5	36	3	3	13	7
GCF_004370425.1	155	28	5	36	3	3	13	7
GCF_004370435.1	663	6	5	11	29	3	15	1
GCF_004370455.1	845	11	5	1	7	4	4	7
GCF_004370505.1	663	6	5	11	29	3	15	1
GCF_004370515.1	17	11	5	1	7	9	4	7
GCF_004370525.1	244	17	5	12	3	14	4	7
GCF_004370535.1	17	11	5	1	7	9	4	7
GCF_004370545.1	155	28	5	36	3	3	13	7
GCF_004370605.1	390	39	5	1	3	4	46	56
GCF_004370615.1	253	4	4	16	12	1	6	3
GCF_004370625.1	-	11	5	11	~11	3	6	27
GCF_004370635.1	155	28	5	36	3	3	13	7
GCF_004370665.1	179	36	27	28	3	4	13	7
GCF_004370705.1	267	19	5	12	11	11	4	14
GCF_004370715.1	179	36	27	28	3	4	13	7
GCF_004370735.1	663	6	5	11	29	3	15	1
GCF_004370775.1	299	17	5	36	3	3	7	3
GCF_004370795.1	1395	25	5	36	5	4	117	7
GCF_004370815.1	1395	25	5	36	5	4	117	7
GCF_004370835.1	1395	25	5	36	5	4	117	7
GCF_004370865.1	683	6	5	11	3	4	4	1
GCF_004370875.1	2746	16	134	11	190	3	15	19
GCF_004370885.1	293	11	5	74	28	3	40	7
GCF_004370895.1	155	28	5	36	3	3	13	7
GCF_004370925.1	919	15	5	1	11	4	4	10
GCF_004370965.1	17	11	5	1	7	9	4	7
GCF_004370975.1	-	39	5	1?	3	4	46	56
GCF_004370985.1	2498	28	5	11	18	4	13	10
GCF_004370995.1	299	17	5	36	3	3	7	3
GCF_004371005.1	-	28	5	26	3	15	28	10
GCF_004371055.1	299	17	5	36	3	3	7	3
GCF_004371065.1	663	6	5	11	29	3	15	1
GCF_004371075.1	-	28	5	147?	3	3	13	7
GCF_004371095.1	663	6	5	11	29	3	15	1
GCF_004371145.1	845	11	5	1	7	4	4	7
GCF_004371155.1	252	6	28	4	3	3	4	7
GCF_004371165.1	699	7	5	7	3	4	1	7
GCF_004371225.1	569	11	5	11	11	3	6	27
GCF_004371235.1	-	11	5	11	~11	3	6	27
GCF_004371245.1	1455	15	5	11	3	58	42	9
GCF_004371275.1	1455	15	5	11	3	58	42	9
GCF_004371305.1	179	36	27	28	3	4	13	7
GCF_004371315.1	267	19	5	12	11	11	4	14
GCF_004371325.1	2617	84	3	20	71	4	7	1
GCF_004371335.1	-	17	~2	11	3	81	38	3
GCF_004371345.1	-	6	5	1	1	1	12	~1
GCF_004371405.1	488	16	27	11	5	4	38	7
GCF_004371415.1	170	36	5	29	7	4	10	7
GCF_004371435.1	-	6	28	4	3	~3	4	7
GCF_004371445.1	-	11	3	6	18	4	15	19
GCF_004371485.1	-	6	~5	~6	7	4	6	7
GCF_004371505.1	-	28	5	~58	~11	~4	15	44
GCF_004371525.1	-	11	3	6	18	4	15	19
GCF_004371535.1	108	39	5	20	5	1	6	31
GCF_004371555.1	-	11	5	~1	7	9	4	7
GCF_004371565.1	-	22	5	91	~33	4	15	1
GCF_004371575.1	-	~172	27	35?	3	4	13	~7
GCF_004371625.1	-	~172	27	28	3	4	13	~7
GCF_004371635.1	155	28	5	36	3	3	13	7
GCF_004371645.1	-	28	5	~36	~3	3	13	7
GCF_004371665.1	1568	17	5	1	3	2	13	10
GCF_004371705.1	17	11	5	1	7	9	4	7
GCF_004371715.1	-	17	5	5	6	52	91	7
GCF_004371735.1	179	36	27	28	3	4	13	7
GCF_004371755.1	17	11	5	1	7	9	4	7
GCF_004371775.1	1568	17	5	1	3	2	13	10
GCF_004371805.1	1157	1	74	11	5	4	12	7
GCF_004371825.1	17	11	5	1	7	9	4	7
GCF_004371845.1	1684	39	6	9	11	3	3	2
GCF_004371855.1	1157	1	74	11	5	4	12	7
GCF_004371865.1	-	11	~5	1	7	9	4	7
GCF_004371905.1	-	~1	5	6?	11	4	10	10
GCF_004371915.1	17	11	5	1	7	9	4	7
GCF_004371945.1	386	17	5	11	18	4	10	3
GCF_004371955.1	186	6	5	11	3	3	10	14
GCF_004371965.1	186	6	5	11	3	3	10	14
GCF_004371975.1	488	16	27	11	5	4	38	7
GCF_004372025.1	471	17	5	11	5	4	4	2
GCF_004372035.1	-	~172	27	28	3	4	13	7
GCF_004372045.1	319	5	4	3	3	1	11	8
GCF_004372075.1	-	28	5	36	~3	3	13	7
GCF_004372085.1	-	40	5	~11	5	2	38	37
GCF_004372125.1	1684	39	6	9	11	3	3	2
GCF_004372135.1	-	1	74	11	5	4	12	~7
GCF_004372145.1	186	6	5	11	3	3	10	14
GCF_004372185.1	186	6	5	11	3	3	10	14
GCF_004372195.1	-	6	5	173?	3	3	10	14
GCF_004372235.1	186	6	5	11	3	3	10	14
GCF_004372255.1	186	6	5	11	3	3	10	14
GCF_004372275.1	155	28	5	36	3	3	13	7
GCF_004372295.1	155	28	5	36	3	3	13	7
GCF_004372315.1	155	28	5	36	3	3	13	7
GCF_004372325.1	179	36	27	28	3	4	13	7
GCF_004372345.1	179	36	27	28	3	4	13	7
GCF_004372375.1	390	39	5	1	3	4	46	56
GCF_004372395.1	179	36	27	28	3	4	13	7
GCF_004372415.1	179	36	27	28	3	4	13	7
GCF_004372435.1	179	36	27	28	3	4	13	7
GCF_004372445.1	186	6	5	11	3	3	10	14
GCF_004372485.1	186	6	5	11	3	3	10	14
GCF_004372495.1	186	6	5	11	3	3	10	14
GCF_004372505.1	186	6	5	11	3	3	10	14
GCF_004372525.1	186	6	5	11	3	3	10	14
GCF_004372535.1	-	6	5	173?	3	3	10	14
GCF_004372585.1	186	6	5	11	3	3	10	14
GCF_004372595.1	-	11	14	3	72	1	4	124
GCF_004372615.1	-	11	14	3	72	1	4	124
GCF_004372635.1	-	11	14	3	72	1	4	124
GCF_004372645.1	-	11	14	3	72	1	4	124
GCF_004372675.1	-	6	5	173?	3	3	10	14
GCF_004372695.1	186	6	5	11	3	3	10	14
GCF_004372705.1	155	28	5	36	3	3	13	7
GCF_004372725.1	179	36	27	28	3	4	13	7
GCF_004372745.1	179	36	27	28	3	4	13	7
GCF_004372775.1	-	39	5	6?	3	4	46	56
GCF_004372805.1	390	39	5	1	3	4	46	56
GCF_004372815.1	-	4	4	~16	12	1	6	3
GCF_004372825.1	179	36	27	28	3	4	13	7
GCF_004372845.1	-	11	14	3	72	1	142	124
GCF_004372875.1	-	11	14	3?	72	1	4	124
GCF_004372905.1	-	11	14	3	72	1	4	124
GCF_004372915.1	-	11	14	3	72	1	4	124
GCF_004372925.1	-	11	3	1	5	1	55	61
GCF_004372935.1	170	36	5	29	7	4	10	7
GCF_004372985.1	170	36	5	29	7	4	10	7
GCF_004372995.1	179	36	27	28	3	4	13	7
GCF_004373015.1	179	36	27	28	3	4	13	7
GCF_004373025.1	17	11	5	1	7	9	4	7
GCF_004373035.1	-	16	5	~18	3	1	4	~10
GCF_004373075.1	274	23	5	11	7	1	12	7
GCF_004373095.1	-	23	5	11	40	1	12	7
GCF_004373125.1	-	23	5	11	40	~11	12	7
GCF_004373135.1	471	17	5	11	5	4	4	2
GCF_004373155.1	569	11	5	11	11	3	6	27
GCF_004373175.1	471	17	5	11	5	4	4	2
GCF_004373195.1	471	17	5	11	5	4	4	2
GCF_004373225.1	-	17	5	~11	5	4	4	2
GCF_004373235.1	471	17	5	11	5	4	4	2
GCF_004373255.1	17	11	5	1	7	9	4	7
GCF_004373275.1	17	11	5	1	7	9	4	7
GCF_004373305.1	17	11	5	1	7	9	4	7
GCF_004373315.1	17	11	5	1	7	9	4	7
GCF_004373345.1	2665	32	5	139	13	1	6	54
GCF_004373355.1	274	23	5	11	7	1	12	7
GCF_004373365.1	274	23	5	11	7	1	12	7
GCF_004373405.1	-	36	5	~29	7	4	10	7
GCF_004373415.1	170	36	5	29	7	4	10	7
GCF_004373425.1	-	36	5	~29	7	4	10	7
GCF_004373455.1	170	36	5	29	7	4	10	7
GCF_004373475.1	-	1	5	32	3	4	~25	3
GCF_004373505.1	-	~172	5	32	3	4	~25	3
GCF_004373515.1	-	17	5	10?	18	4	33	7
GCF_004373545.1	884	17	5	10	18	4	33	7
GCF_004373565.1	395	6	5	1	1	1	12	1
GCF_004373575.1	2834	188	5	11	7	1	12	7
GCF_004373585.1	-	11	14	3	72	1	4	124
GCF_004373595.1	-	11	14	3	72	1	4	124
GCF_004373645.1	179	36	27	28	3	4	13	7
GCF_004373655.1	-	23	5	11	40	~11	12	7
GCF_004373665.1	-	23	5	11	40	~11	12	7
GCF_004373675.1	471	17	5	11	5	4	4	2
GCF_004373725.1	471	17	5	11	5	4	4	2
GCF_004373745.1	471	17	5	11	5	4	4	2
GCF_004373755.1	17	11	5	1	7	9	4	7
GCF_004373765.1	27	6	5	6	7	4	6	7
GCF_004373795.1	170	36	5	29	7	4	10	7
GCF_004373805.1	170	36	5	29	7	4	10	7
GCF_004373845.1	-	~1	5	32	3	4	~25	3
GCF_004373865.1	2834	188	5	11	7	1	12	7
GCF_004373875.1	853	11	19	19	116	4	4	7
GCF_004373885.1	132	6	20	1	3	4	4	2
GCF_004373915.1	132	6	20	1	3	4	4	2
GCF_004373935.1	132	6	20	1	3	4	4	2
GCF_004373965.1	17	11	5	1	7	9	4	7
GCF_004373975.1	853	11	19	19	116	4	4	7
GCF_004373985.1	-	11	5	11	11	~3	6	27
GCF_004373995.1	853	11	19	19	116	4	4	7
GCF_004374005.1	132	6	20	1	3	4	4	2
GCF_004374065.1	17	11	5	1	7	9	4	7
GCF_004374075.1	27	6	5	6	7	4	6	7
GCF_004374085.1	27	6	5	6	7	4	6	7
GCF_004374095.1	17	11	5	1	7	9	4	7
GCF_004374105.1	27	6	5	6	7	4	6	7
GCF_004374165.1	27	6	5	6	7	4	6	7
GCF_004374175.1	170	36	5	29	7	4	10	7
GCF_004374185.1	564	6	10	5	11	2	15	2
GCF_004374195.1	-	6	10	157?	11	2	15	2
GCF_004374205.1	499	11	5	7	27	2	7	33
GCF_004374265.1	564	6	10	5	11	2	15	2
GCF_004374275.1	-	~36	27	28	3	4	13	7
GCF_004374295.1	274	23	5	11	7	1	12	7
GCF_004374305.1	274	23	5	11	7	1	12	7
GCF_004374315.1	17	11	5	1	7	9	4	7
GCF_004374365.1	17	11	5	1	7	9	4	7
GCF_004374385.1	2620	18	8	24	3	1	6	26
GCF_004374395.1	17	11	5	1	7	9	4	7
GCF_004374405.1	-	5	4	5	28	~83	1	158
GCF_004374415.1	-	5	4	5	28	~83	1	158
GCF_004374425.1	-	4	4	16	162?	1	6	3
GCF_004374485.1	27	6	5	6	7	4	6	7
GCF_004374495.1	27	6	5	6	7	4	6	7
GCF_004374505.1	27	6	5	6	7	4	6	7
GCF_004374515.1	17	11	5	1	7	9	4	7
GCF_004374525.1	499	11	5	7	27	2	7	33
GCF_004374585.1	499	11	5	7	27	2	7	33
GCF_004374595.1	-	~172	10	169?	11	2	15	2
GCF_004374605.1	499	11	5	7	27	2	7	33
GCF_004374615.1	-	36	27	~28	3	4	13	7
GCF_004374625.1	-	17	57	11	5	4	28	37
GCF_004374685.1	-	5	4	5	28	1	1	158
GCF_004374705.1	245	39	6	12	11	3	15	2
GCF_004375075.1	17	11	5	1	7	9	4	7
GCF_004375115.1	17	11	5	1	7	9	4	7
GCF_004375165.1	282	6	5	11	7	3	12	19
GCF_004375175.1	-	5	56	65	5	1	10	49
GCF_004375185.1	514	1	5	32	3	4	25	3
GCF_004375195.1	514	1	5	32	3	4	25	3
GCF_004375205.1	514	1	5	32	3	4	25	3
GCF_004375265.1	-	17	1	11	11	4	4	7
GCF_004375275.1	-	17	1	11	11	4	4	7
GCF_004375285.1	-	5	20	26	5	2	42	~220
GCF_004375295.1	-	40	5	17	3	4	15	231?
GCF_004375325.1	514	1	5	32	3	4	25	3
GCF_004375365.1	-	40	5	17	3	4	15	231?
GCF_004375375.1	-	11	5	1	160	9	~4	7
GCF_004375385.1	514	1	5	32	3	4	25	3
GCF_004375405.1	514	1	5	32	3	4	25	3
GCF_004375425.1	27	6	5	6	7	4	6	7
GCF_004375455.1	2633	11	177	11	18	3	4	3
GCF_004375475.1	170	36	5	29	7	4	10	7
GCF_004375495.1	-	6	~5	11	7	3	12	19
GCF_004375515.1	690	11	76	4	3	1	4	1
GCF_004375525.1	27	6	5	6	7	4	6	7
GCF_004375535.1	-	17	1	11	11	4	4	7
GCF_004375585.1	514	1	5	32	3	4	25	3
GCF_004375595.1	663	6	5	11	29	3	15	1
GCF_004375625.1	663	6	5	11	29	3	15	1
GCF_004378685.1	-	11	14	3	72	1	4	124
GCF_004378695.1	179	36	27	28	3	4	13	7
GCF_004378725.1	471	17	5	11	5	4	4	2
GCF_004378735.1	17	11	5	1	7	9	4	7
GCF_004378745.1	17	11	5	1	7	9	4	7
GCF_004378755.1	514	1	5	32	3	4	25	3
GCF_004378765.1	186	6	5	11	3	3	10	14
